# Supplementary material for: Comparative full-length transcriptome analysis by Oxford Nanopore Technologies reveals genes involved in anthocyanin accumulation in storage roots of sweet potatoes (Ipomoea batatas L.)
Source: PeerJ. 2022 Jul 12;10:e13688. doi: 10.7717/peerj.13688 (PMC9285475; doi:10.7717/peerj.13688)
Supplement: Table S2 [file peerj-10-13688-s002.xls]

SampleID	Number of clean reads (except rRNA)	Number of full-length reads	Full-Length Percentage (FL%)
PH01	3,417,537	2599258	76.06%
PH02	2,567,514	1946001	75.79%
PH03	3,353,869	2590334	77.23%
PL01	2,304,691	1625771	70.54%
PL02	3,148,868	2260773	71.80%
PL03	2,237,871	1642553	73.40%
WH01	3,346,278	2443149	73.01%
WH02	2,439,875	1828315	74.93%
WH03	2,447,337	1851875	75.67%
WL01	3,267,362	2574544	78.80%
WL02	2,271,713	1702229	74.93%
WL03	2,990,662	2370408	79.26%
