# Supplementary material for: Comparative full-length transcriptome analysis by Oxford Nanopore Technologies reveals genes involved in anthocyanin accumulation in storage roots of sweet potatoes (Ipomoea batatas L.)
Source: PeerJ. 2022 Jul 12;10:e13688. doi: 10.7717/peerj.13688 (PMC9285475; doi:10.7717/peerj.13688)
Supplement: Table S4 [file peerj-10-13688-s004.xls]

#Anno_Database	Annotated_Number	300<=length<1000	length>=1000
COG_Annotation	23089	7602	15148
GO_Annotation	43036	18693	23263
KEGG_Annotation	30649	13205	16612
KOG_Annotation	39867	16178	22754
Pfam_Annotation	44085	15741	27762
Swiss-Prot_Annotation	48975	19415	28459
eggNOG_Annotation	62234	25813	35025
NR_Annotation	66291	28468	36181
All_Annotated	66455	28610	36195
