# Supplementary material for: Comparative full-length transcriptome analysis by Oxford Nanopore Technologies reveals genes involved in anthocyanin accumulation in storage roots of sweet potatoes (Ipomoea batatas L.)
Source: PeerJ. 2022 Jul 12;10:e13688. doi: 10.7717/peerj.13688 (PMC9285475; doi:10.7717/peerj.13688)
Supplement: Table S5 [file peerj-10-13688-s005.xls]

#ID	PH01_Count	PH02_Count	PH03_Count	WH01_Count	WH02_Count	WH03_Count	PH01_CPM	PH02_CPM	PH03_CPM	WH01_CPM	WH02_CPM	WH03_CPM	FDR	log2FC	regulated	COG_class	COG_class_annotation	GO_annotation	KEGG_annotation	KEGG_pathway_annotation	KOG_class	KOG_class_annotation	Pfam_annotation	Swiss-Prot_annotation	eggNOG_class	eggNOG_class_annotation	NR_annotation	GO_second_level_annotation
ONT.560.2	120	75	83	0	0	1	31.75361733	26.52397945	22.17586961	0	0	0.366851181	2.60E-15	8.060530609	up	[Q]	Secondary metabolites biosynthesis, transport and catabolism	Molecular Function: transferase activity (GO:0016740);;	K00660|5.7036e-114|vvi:100258106|K00660 chalcone synthase [EC:2.3.1.74] | (RefSeq) CHS3; chalcone synthase	Flavonoid biosynthesis (ko00941);; Circadian rhythm - plant (ko04712)	--	--	Chalcone and stilbene synthases, N-terminal domain;; Chalcone and stilbene synthases, C-terminal domain;; Chalcone and stilbene synthases, N-terminal domain;; Chalcone and stilbene synthases, N-terminal domain;; Chalcone and stilbene synthases, N-terminal domain	Inactive polyketide synthase 2 OS=Rubus idaeus OX=32247 GN=PKS2 PE=3 SV=1	Q	Secondary metabolites biosynthesis, transport and catabolism	RecName: Full=Inactive polyketide synthase 2; Short=RiPKS2; AltName: Full=Inactive naringenin-chalcone synthase PKS2	molecular function: catalytic activity (GO:0003824)
Tai6.45381.1	4659	2395	3107	5	2	73	1232.834193	846.999077	830.125625	1.368959875	0.747216618	26.78013618	5.12E-30	6.91400985	up	[Q]	Secondary metabolites biosynthesis, transport and catabolism	Biological Process: flavonoid biosynthetic process (GO:0009813);; Molecular Function: naringenin-chalcone synthase activity (GO:0016210);;	K00660|0|spen:107020692|K00660 chalcone synthase [EC:2.3.1.74] | (RefSeq) chalcone synthase 2	Flavonoid biosynthesis (ko00941);; Circadian rhythm - plant (ko04712)	--	--	Chalcone and stilbene synthases, N-terminal domain;; Chalcone and stilbene synthases, C-terminal domain;; 3-Oxoacyl-[acyl-carrier-protein (ACP)] synthase III C terminal;; 3-Oxoacyl-[acyl-carrier-protein (ACP)] synthase III;; FAE1/Type III polyketide synthase-like protein	Chalcone synthase LF1 OS=Ipomoea batatas OX=4120 GN=CHS-LF1 PE=2 SV=1	Q	Secondary metabolites biosynthesis, transport and catabolism	RecName: Full=Chalcone synthase LF1; AltName: Full=Naringenin-chalcone synthase LF1	biological process: metabolic process (GO:0008152);; molecular function: catalytic activity (GO:0003824)
ONT.1368.2	33	33	33	1	1	0	8.732244766	11.67055096	8.816912013	0.273791975	0.373608309	0	1.67E-06	5.519853756	up	--	--	Molecular Function: intramolecular lyase activity (GO:0016872);;	K01859|8.6145e-31|mdm:103454421|K01859 chalcone isomerase [EC:5.5.1.6] | (RefSeq) chalcone--flavonone isomerase-like	Flavonoid biosynthesis (ko00941)	--	--	Chalcone-flavanone isomerase	Chalcone--flavonone isomerase OS=Ipomoea purpurea OX=4121 GN=CHI PE=2 SV=1	G	Carbohydrate transport and metabolism	chalcone isomerase [Ipomoea batatas]	molecular function: catalytic activity (GO:0003824)
Tai6.15773.1	170	97	129	2	0	0	44.98429122	34.30434675	34.4661106	0.54758395	0	0	1.43E-17	7.736618586	up	--	--	Biological Process: flavonoid biosynthetic process (GO:0009813);; Molecular Function: chalcone isomerase activity (GO:0045430);;	K01859|3.70547e-106|vvi:100233078|K01859 chalcone isomerase [EC:5.5.1.6] | (RefSeq) CHI, CHI1, CHI2; chalcone isomerase	Flavonoid biosynthesis (ko00941)	--	--	Chalcone-flavanone isomerase	Chalcone--flavonone isomerase OS=Ipomoea batatas OX=4120 GN=CHI PE=2 SV=1	G	Carbohydrate transport and metabolism	chalcone isomerase [Ipomoea batatas]	biological process: metabolic process (GO:0008152);; molecular function: catalytic activity (GO:0003824)
ONT.1814.4	197	149	186	0	0	0	52.12885512	52.69430583	49.69532225	0	0	0	1.55E-22	Inf	up	--	--	--	K13082|1.72073e-39|sly:544150|K13082 bifunctional dihydroflavonol 4-reductase/flavanone 4-reductase [EC:1.1.1.219 1.1.1.234] | (RefSeq) DFR, FNR; dihydroflavonol 4-reductase	Flavonoid biosynthesis (ko00941)	[V]	Defense mechanisms	--	Dihydroflavonol 4-reductase OS=Petunia hybrida OX=4102 GN=DFRA PE=2 SV=2	M	Cell wall/membrane/envelope biogenesis	dihydroflavonol 4-reductase B, partial [Merremia dissecta]	--
ONT.1814.3	512	211	202	0	0	0	135.4821006	74.62079551	53.97018868	0	0	0	4.55E-11	Inf	up	[M]	Cell wall/membrane/envelope biogenesis	Biological Process: anthocyanin-containing compound biosynthetic process (GO:0009718);; Cellular Component: integral component of membrane (GO:0016021);; Molecular Function: dihydrokaempferol 4-reductase activity (GO:0045552);; Molecular Function: coenzyme binding (GO:0050662);; Biological Process: oxidation-reduction process (GO:0055114);;	K13082|3.55457e-168|spen:107010988|K13082 bifunctional dihydroflavonol 4-reductase/flavanone 4-reductase [EC:1.1.1.219 1.1.1.234] | (RefSeq) dihydroflavonol-4-reductase	Flavonoid biosynthesis (ko00941)	[V]	Defense mechanisms	NAD dependent epimerase/dehydratase family;; 3-beta hydroxysteroid dehydrogenase/isomerase family;; NAD(P)H-binding;; GDP-mannose 4,6 dehydratase;; Male sterility protein;; NmrA-like family;; KR domain	Dihydroflavonol 4-reductase OS=Petunia hybrida OX=4102 GN=DFRA PE=2 SV=2	M	Cell wall/membrane/envelope biogenesis	dihydroflavonol 4-reductase [Ipomoea batatas]	biological process: metabolic process (GO:0008152);; biological process: single-organism process (GO:0044699);; cellular component: membrane (GO:0016020);; cellular component: membrane part (GO:0044425);; molecular function: catalytic activity (GO:0003824);; molecular function: binding (GO:0005488)
ONT.1814.2	819	375	455	1	0	3	216.7184383	132.6198972	121.5665141	0.273791975	0	1.100553542	2.90E-21	8.648898311	up	[M]	Cell wall/membrane/envelope biogenesis	Cellular Component: integral component of membrane (GO:0016021);; Molecular Function: dihydrokaempferol 4-reductase activity (GO:0045552);; Molecular Function: coenzyme binding (GO:0050662);; Biological Process: oxidation-reduction process (GO:0055114);;	K13082|1.15264e-65|tcc:TCM_034078|K13082 bifunctional dihydroflavonol 4-reductase/flavanone 4-reductase [EC:1.1.1.219 1.1.1.234] | (RefSeq) Dihydroflavonol-4-reductase	Flavonoid biosynthesis (ko00941)	[V]	Defense mechanisms	3-beta hydroxysteroid dehydrogenase/isomerase family;; GDP-mannose 4,6 dehydratase;; NAD dependent epimerase/dehydratase family;; NmrA-like family;; Male sterility protein	Dihydroflavonol 4-reductase OS=Petunia hybrida OX=4102 GN=DFRA PE=2 SV=2	M	Cell wall/membrane/envelope biogenesis	dihydroflavonol 4-reductase [Ipomoea horsfalliae]	cellular component: membrane (GO:0016020);; cellular component: membrane part (GO:0044425);; molecular function: catalytic activity (GO:0003824);; biological process: metabolic process (GO:0008152);; biological process: single-organism process (GO:0044699);; molecular function: binding (GO:0005488)
ONT.1814.1	30	13	15	0	0	0	7.938404333	4.597489771	4.007687279	0	0	0	5.17E-05	Inf	up	[M]	Cell wall/membrane/envelope biogenesis	Molecular Function: dihydrokaempferol 4-reductase activity (GO:0045552);; Molecular Function: coenzyme binding (GO:0050662);; Biological Process: oxidation-reduction process (GO:0055114);;	K13082|4.18364e-80|sly:544150|K13082 bifunctional dihydroflavonol 4-reductase/flavanone 4-reductase [EC:1.1.1.219 1.1.1.234] | (RefSeq) DFR, FNR; dihydroflavonol 4-reductase	Flavonoid biosynthesis (ko00941)	[V]	Defense mechanisms	GDP-mannose 4,6 dehydratase;; NmrA-like family;; NAD(P)H-binding;; NAD dependent epimerase/dehydratase family;; 3-beta hydroxysteroid dehydrogenase/isomerase family;; Male sterility protein;; NAD dependent epimerase/dehydratase family	Dihydroflavonol 4-reductase OS=Solanum lycopersicum OX=4081 PE=2 SV=1	M	Cell wall/membrane/envelope biogenesis	dihydroflavonol 4-reductase [Ipomoea batatas]	molecular function: catalytic activity (GO:0003824);; biological process: metabolic process (GO:0008152);; biological process: single-organism process (GO:0044699);; molecular function: binding (GO:0005488)
ONT.1814.7	19	13	22	0	0	0	5.027656078	4.597489771	5.877941342	0	0	0	0.000112222	Inf	up	--	--	Molecular Function: 3-beta-hydroxy-delta5-steroid dehydrogenase activity (GO:0003854);; Biological Process: steroid biosynthetic process (GO:0006694);; Molecular Function: coenzyme binding (GO:0050662);; Biological Process: oxidation-reduction process (GO:0055114);;	K13082|1.38082e-16|sly:544150|K13082 bifunctional dihydroflavonol 4-reductase/flavanone 4-reductase [EC:1.1.1.219 1.1.1.234] | (RefSeq) DFR, FNR; dihydroflavonol 4-reductase	Flavonoid biosynthesis (ko00941)	[V]	Defense mechanisms	--	Dihydroflavonol 4-reductase OS=Petunia hybrida OX=4102 GN=DFRA PE=2 SV=2	M	Cell wall/membrane/envelope biogenesis	dihydroflavonol 4-reductase [Ipomoea batatas]	molecular function: catalytic activity (GO:0003824);; biological process: metabolic process (GO:0008152);; biological process: single-organism process (GO:0044699);; molecular function: binding (GO:0005488)
ONT.1814.9	110	47	49	0	0	1	29.10748255	16.62169379	13.09177844	0	0	0.366851181	5.01E-08	7.605786774	up	[M]	Cell wall/membrane/envelope biogenesis	--	K13082|3.25208e-39|spen:107010988|K13082 bifunctional dihydroflavonol 4-reductase/flavanone 4-reductase [EC:1.1.1.219 1.1.1.234] | (RefSeq) dihydroflavonol-4-reductase	Flavonoid biosynthesis (ko00941)	[V]	Defense mechanisms	--	Dihydroflavonol 4-reductase OS=Petunia hybrida OX=4102 GN=DFRA PE=2 SV=2	M	Cell wall/membrane/envelope biogenesis	dihydroflavonol 4-reductase [Ipomoea batatas]	--
Tai6.16429.1	340	201	163	0	1	4	89.96858244	71.08426491	43.55020176	0	0.373608309	1.467404722	3.73E-14	7.020672171	up	[M]	Cell wall/membrane/envelope biogenesis	Molecular Function: catalytic activity (GO:0003824);; Molecular Function: coenzyme binding (GO:0050662);;	K13082|0|spen:107010988|K13082 bifunctional dihydroflavonol 4-reductase/flavanone 4-reductase [EC:1.1.1.219 1.1.1.234] | (RefSeq) dihydroflavonol-4-reductase	Flavonoid biosynthesis (ko00941)	[V]	Defense mechanisms	NAD dependent epimerase/dehydratase family;; 3-beta hydroxysteroid dehydrogenase/isomerase family;; NAD(P)H-binding;; GDP-mannose 4,6 dehydratase;; Male sterility protein;; NmrA-like family	Dihydroflavonol 4-reductase OS=Petunia hybrida OX=4102 GN=DFRA PE=2 SV=2	M	Cell wall/membrane/envelope biogenesis	dihydroflavonol 4-reductase [Ipomoea batatas]	molecular function: catalytic activity (GO:0003824);; molecular function: binding (GO:0005488)
ONT.1879.8	16	13	23	0	0	0	4.233815644	4.597489771	6.145120494	0	0	0	0.000166497	Inf	up	[M]	Cell wall/membrane/envelope biogenesis	Molecular Function: catalytic activity (GO:0003824);; Molecular Function: coenzyme binding (GO:0050662);;	K13082|5.95649e-57|gra:105772697|K13082 bifunctional dihydroflavonol 4-reductase/flavanone 4-reductase [EC:1.1.1.219 1.1.1.234] | (RefSeq) bifunctional dihydroflavonol 4-reductase/flavanone 4-reductase-like	Flavonoid biosynthesis (ko00941)	[V]	Defense mechanisms	3-beta hydroxysteroid dehydrogenase/isomerase family;; NAD(P)H-binding	Dihydroflavonol 4-reductase OS=Callistephus chinensis OX=13379 GN=F PE=2 SV=1	M	Cell wall/membrane/envelope biogenesis	dihydroflavonol 4-reductase [Ipomoea batatas]	molecular function: catalytic activity (GO:0003824);; molecular function: binding (GO:0005488)
ONT.1879.1	193	137	121	1	0	1	51.07040121	48.45046912	32.32867738	0.273791975	0	0.366851181	8.09E-19	7.863476224	up	[M]	Cell wall/membrane/envelope biogenesis	Molecular Function: catalytic activity (GO:0003824);; Molecular Function: coenzyme binding (GO:0050662);;	K13082|2.04719e-146|spen:107010988|K13082 bifunctional dihydroflavonol 4-reductase/flavanone 4-reductase [EC:1.1.1.219 1.1.1.234] | (RefSeq) dihydroflavonol-4-reductase	Flavonoid biosynthesis (ko00941)	[V]	Defense mechanisms	NAD dependent epimerase/dehydratase family;; 3-beta hydroxysteroid dehydrogenase/isomerase family;; NAD(P)H-binding;; GDP-mannose 4,6 dehydratase;; Male sterility protein;; NmrA-like family;; KR domain	Dihydroflavonol 4-reductase OS=Petunia hybrida OX=4102 GN=DFRA PE=2 SV=2	M	Cell wall/membrane/envelope biogenesis	dihydroflavonol 4-reductase [Ipomoea batatas]	molecular function: catalytic activity (GO:0003824);; molecular function: binding (GO:0005488)
ONT.1879.3	43	20	35	0	0	0	11.37837954	7.073061186	9.351270317	0	0	0	4.73E-08	Inf	up	[M]	Cell wall/membrane/envelope biogenesis	Molecular Function: catalytic activity (GO:0003824);; Molecular Function: coenzyme binding (GO:0050662);;	K13082|8.93401e-86|jcu:105633822|K13082 bifunctional dihydroflavonol 4-reductase/flavanone 4-reductase [EC:1.1.1.219 1.1.1.234] | (RefSeq) bifunctional dihydroflavonol 4-reductase/flavanone 4-reductase-like	Flavonoid biosynthesis (ko00941)	[V]	Defense mechanisms	NAD dependent epimerase/dehydratase family;; 3-beta hydroxysteroid dehydrogenase/isomerase family;; GDP-mannose 4,6 dehydratase;; NAD dependent epimerase/dehydratase family;; NmrA-like family;; NAD(P)H-binding;; 3-beta hydroxysteroid dehydrogenase/isomerase family	Dihydroflavonol 4-reductase OS=Petunia hybrida OX=4102 GN=DFRA PE=2 SV=2	M	Cell wall/membrane/envelope biogenesis	dihydroflavonol 4-reductase [Ipomoea batatas]	molecular function: catalytic activity (GO:0003824);; molecular function: binding (GO:0005488)
ONT.1879.9	431	175	193	0	0	1	114.0484089	61.88928537	51.56557632	0	0	0.366851181	1.20E-11	9.556359099	up	[M]	Cell wall/membrane/envelope biogenesis	Molecular Function: catalytic activity (GO:0003824);; Molecular Function: coenzyme binding (GO:0050662);;	K13082|2.86745e-118|spen:107010988|K13082 bifunctional dihydroflavonol 4-reductase/flavanone 4-reductase [EC:1.1.1.219 1.1.1.234] | (RefSeq) dihydroflavonol-4-reductase	Flavonoid biosynthesis (ko00941)	[V]	Defense mechanisms	NAD(P)H-binding;; 3-beta hydroxysteroid dehydrogenase/isomerase family;; NmrA-like family;; NAD dependent epimerase/dehydratase family;; NAD dependent epimerase/dehydratase family	Dihydroflavonol 4-reductase OS=Petunia hybrida OX=4102 GN=DFRA PE=2 SV=2	M	Cell wall/membrane/envelope biogenesis	dihydroflavonol 4-reductase [Ipomoea batatas]	molecular function: catalytic activity (GO:0003824);; molecular function: binding (GO:0005488)
ONT.1879.6	555	274	317	0	0	0	146.8604802	96.90093824	84.69579115	0	0	0	3.40E-26	Inf	up	[M]	Cell wall/membrane/envelope biogenesis	Molecular Function: catalytic activity (GO:0003824);; Molecular Function: coenzyme binding (GO:0050662);;	K13082|1.42384e-149|spen:107010988|K13082 bifunctional dihydroflavonol 4-reductase/flavanone 4-reductase [EC:1.1.1.219 1.1.1.234] | (RefSeq) dihydroflavonol-4-reductase	Flavonoid biosynthesis (ko00941)	[V]	Defense mechanisms	NAD dependent epimerase/dehydratase family;; 3-beta hydroxysteroid dehydrogenase/isomerase family;; NAD(P)H-binding;; GDP-mannose 4,6 dehydratase;; Male sterility protein;; NmrA-like family;; KR domain	Dihydroflavonol 4-reductase OS=Petunia hybrida OX=4102 GN=DFRA PE=2 SV=2	M	Cell wall/membrane/envelope biogenesis	dihydroflavonol 4-reductase [Ipomoea batatas]	molecular function: catalytic activity (GO:0003824);; molecular function: binding (GO:0005488)
ONT.1879.5	876	399	441	1	1	0	231.8014065	141.1075707	117.826006	0.273791975	0.373608309	0	9.64E-19	9.581824419	up	[M]	Cell wall/membrane/envelope biogenesis	Molecular Function: catalytic activity (GO:0003824);; Molecular Function: coenzyme binding (GO:0050662);;	K13082|3.50179e-65|spen:107010988|K13082 bifunctional dihydroflavonol 4-reductase/flavanone 4-reductase [EC:1.1.1.219 1.1.1.234] | (RefSeq) dihydroflavonol-4-reductase	Flavonoid biosynthesis (ko00941)	[V]	Defense mechanisms	GDP-mannose 4,6 dehydratase;; NAD dependent epimerase/dehydratase family;; NAD(P)H-binding;; NmrA-like family;; 3-beta hydroxysteroid dehydrogenase/isomerase family;; Male sterility protein;; NAD dependent epimerase/dehydratase family	Dihydroflavonol 4-reductase OS=Petunia hybrida OX=4102 GN=DFRA PE=2 SV=2	M	Cell wall/membrane/envelope biogenesis	dihydroflavonol 4-reductase [Ipomoea batatas]	molecular function: catalytic activity (GO:0003824);; molecular function: binding (GO:0005488)
ONT.2585.1	451	609	815	0	1	14	119.3406785	215.3747131	217.7510088	0	0.373608309	5.135916528	2.04E-18	6.91353504	up	[R]	General function prediction only	Cellular Component: cytosol (GO:0005829);; Biological Process: methylation (GO:0032259);; Molecular Function: caffeoyl-CoA O-methyltransferase activity (GO:0042409);;	K00588|2.40857e-110|adu:107474667|K00588 caffeoyl-CoA O-methyltransferase [EC:2.1.1.104] | (RefSeq) probable caffeoyl-CoA O-methyltransferase At4g26220	Phenylalanine metabolism (ko00360);; Phenylpropanoid biosynthesis (ko00940);; Flavonoid biosynthesis (ko00941);; Stilbenoid, diarylheptanoid and gingerol biosynthesis (ko00945)	[Q]	Secondary metabolites biosynthesis, transport and catabolism	O-methyltransferase;; Methyltransferase domain	Probable caffeoyl-CoA O-methyltransferase At4g26220 OS=Arabidopsis thaliana OX=3702 GN=At4g26220 PE=2 SV=1	S	Function unknown	PREDICTED: probable caffeoyl-CoA O-methyltransferase At4g26220 isoform X1 [Ipomoea nil]	cellular component: cell (GO:0005623);; cellular component: cell part (GO:0044464);; biological process: metabolic process (GO:0008152);; molecular function: catalytic activity (GO:0003824)
ONT.4215.1	27	12	11	1	0	0	7.1445639	4.243836711	2.938970671	0.273791975	0	0	0.001670274	5.74868984	up	[QV]	Secondary metabolites biosynthesis, transport and catabolism;; Defense mechanisms	Molecular Function: iron ion binding (GO:0005506);; Cellular Component: integral component of membrane (GO:0016021);; Molecular Function: trans-cinnamate 4-monooxygenase activity (GO:0016710);; Molecular Function: heme binding (GO:0020037);; Biological Process: oxidation-reduction process (GO:0055114);;	K00487|2.21603e-107|spen:107022867|K00487 trans-cinnamate 4-monooxygenase [EC:1.14.13.11] | (RefSeq) trans-cinnamate 4-monooxygenase-like	Ubiquinone and other terpenoid-quinone biosynthesis (ko00130);; Phenylalanine metabolism (ko00360);; Phenylpropanoid biosynthesis (ko00940);; Flavonoid biosynthesis (ko00941);; Stilbenoid, diarylheptanoid and gingerol biosynthesis (ko00945)	[Q]	Secondary metabolites biosynthesis, transport and catabolism	Cytochrome P450	Trans-cinnamate 4-monooxygenase OS=Catharanthus roseus OX=4058 GN=CYP73A4 PE=2 SV=1	Q	Secondary metabolites biosynthesis, transport and catabolism	PREDICTED: trans-cinnamate 4-monooxygenase [Ipomoea nil]	molecular function: binding (GO:0005488);; cellular component: membrane (GO:0016020);; cellular component: membrane part (GO:0044425);; molecular function: catalytic activity (GO:0003824);; biological process: metabolic process (GO:0008152);; biological process: single-organism process (GO:0044699)
ONT.6988.1	546	507	539	0	3	3	144.4789589	179.3021011	144.0095629	0	1.120824927	1.100553542	4.00E-28	7.857053478	up	[R]	General function prediction only	Cellular Component: cytosol (GO:0005829);; Biological Process: methylation (GO:0032259);; Molecular Function: caffeoyl-CoA O-methyltransferase activity (GO:0042409);;	K00588|2.99261e-110|adu:107474667|K00588 caffeoyl-CoA O-methyltransferase [EC:2.1.1.104] | (RefSeq) probable caffeoyl-CoA O-methyltransferase At4g26220	Phenylalanine metabolism (ko00360);; Phenylpropanoid biosynthesis (ko00940);; Flavonoid biosynthesis (ko00941);; Stilbenoid, diarylheptanoid and gingerol biosynthesis (ko00945)	[Q]	Secondary metabolites biosynthesis, transport and catabolism	O-methyltransferase;; Methyltransferase domain	Probable caffeoyl-CoA O-methyltransferase At4g26220 OS=Arabidopsis thaliana OX=3702 GN=At4g26220 PE=2 SV=1	S	Function unknown	PREDICTED: probable caffeoyl-CoA O-methyltransferase At4g26220 isoform X1 [Ipomoea nil]	cellular component: cell (GO:0005623);; cellular component: cell part (GO:0044464);; biological process: metabolic process (GO:0008152);; molecular function: catalytic activity (GO:0003824)
ONT.6988.3	194	190	231	0	1	3	51.33501469	67.19408126	61.71838409	0	0.373608309	1.100553542	3.19E-20	7.143425525	up	[R]	General function prediction only	Molecular Function: O-methyltransferase activity (GO:0008171);; Biological Process: methylation (GO:0032259);;	K00588|6.14066e-101|sot:102578946|K00588 caffeoyl-CoA O-methyltransferase [EC:2.1.1.104] | (RefSeq) probable caffeoyl-CoA O-methyltransferase At4g26220	Phenylalanine metabolism (ko00360);; Phenylpropanoid biosynthesis (ko00940);; Flavonoid biosynthesis (ko00941);; Stilbenoid, diarylheptanoid and gingerol biosynthesis (ko00945)	[Q]	Secondary metabolites biosynthesis, transport and catabolism	O-methyltransferase;; Methyltransferase domain	Probable caffeoyl-CoA O-methyltransferase At4g26220 OS=Arabidopsis thaliana OX=3702 GN=At4g26220 PE=2 SV=1	S	Function unknown	PREDICTED: probable caffeoyl-CoA O-methyltransferase At4g26220 isoform X1 [Ipomoea nil]	molecular function: catalytic activity (GO:0003824);; biological process: metabolic process (GO:0008152)
ONT.6988.4	1309	1175	1392	1	0	5	346.3790424	415.5423446	371.9133795	0.273791975	0	1.834255903	1.10E-36	9.322927883	up	[R]	General function prediction only	Cellular Component: cytosol (GO:0005829);; Biological Process: methylation (GO:0032259);; Molecular Function: caffeoyl-CoA O-methyltransferase activity (GO:0042409);;	K00588|1.63768e-109|adu:107474667|K00588 caffeoyl-CoA O-methyltransferase [EC:2.1.1.104] | (RefSeq) probable caffeoyl-CoA O-methyltransferase At4g26220	Phenylalanine metabolism (ko00360);; Phenylpropanoid biosynthesis (ko00940);; Flavonoid biosynthesis (ko00941);; Stilbenoid, diarylheptanoid and gingerol biosynthesis (ko00945)	[Q]	Secondary metabolites biosynthesis, transport and catabolism	O-methyltransferase;; Methyltransferase domain	Probable caffeoyl-CoA O-methyltransferase At4g26220 OS=Arabidopsis thaliana OX=3702 GN=At4g26220 PE=2 SV=1	S	Function unknown	PREDICTED: probable caffeoyl-CoA O-methyltransferase At4g26220 isoform X1 [Ipomoea nil]	cellular component: cell (GO:0005623);; cellular component: cell part (GO:0044464);; biological process: metabolic process (GO:0008152);; molecular function: catalytic activity (GO:0003824)
ONT.6988.5	111	131	162	0	0	0	29.37209603	46.32855077	43.28302261	0	0	0	5.59E-20	Inf	up	[R]	General function prediction only	Molecular Function: nucleic acid binding (GO:0003676);; Molecular Function: O-methyltransferase activity (GO:0008171);; Biological Process: DNA integration (GO:0015074);; Biological Process: methylation (GO:0032259);;	K00588|1.26331e-36|bvg:104883953|K00588 caffeoyl-CoA O-methyltransferase [EC:2.1.1.104] | (RefSeq) caffeoyl-CoA O-methyltransferase-like	Phenylalanine metabolism (ko00360);; Phenylpropanoid biosynthesis (ko00940);; Flavonoid biosynthesis (ko00941);; Stilbenoid, diarylheptanoid and gingerol biosynthesis (ko00945)	[Q]	Secondary metabolites biosynthesis, transport and catabolism	O-methyltransferase;; O-methyltransferase;; O-methyltransferase	Caffeoyl-CoA O-methyltransferase OS=Vitis vinifera OX=29760 PE=2 SV=1	S	Function unknown	PREDICTED: probable caffeoyl-CoA O-methyltransferase At4g26220 [Ipomoea nil]	molecular function: binding (GO:0005488);; molecular function: catalytic activity (GO:0003824);; biological process: metabolic process (GO:0008152);; biological process: cellular process (GO:0009987)
ONT.6989.3	22	36	54	0	0	0	5.821496511	12.73151013	14.4276742	0	0	0	3.02E-07	Inf	up	[R]	General function prediction only	Molecular Function: O-methyltransferase activity (GO:0008171);; Biological Process: methylation (GO:0032259);;	K00588|1.01828e-42|sot:102578946|K00588 caffeoyl-CoA O-methyltransferase [EC:2.1.1.104] | (RefSeq) probable caffeoyl-CoA O-methyltransferase At4g26220	Phenylalanine metabolism (ko00360);; Phenylpropanoid biosynthesis (ko00940);; Flavonoid biosynthesis (ko00941);; Stilbenoid, diarylheptanoid and gingerol biosynthesis (ko00945)	[Q]	Secondary metabolites biosynthesis, transport and catabolism	O-methyltransferase;; O-methyltransferase	Flavonoid 3&apos;,5&apos;-methyltransferase OS=Vitis vinifera OX=29760 GN=FAOMT PE=1 SV=1	S	Function unknown	PREDICTED: probable caffeoyl-CoA O-methyltransferase At4g26220 isoform X1 [Ipomoea nil]	molecular function: catalytic activity (GO:0003824);; biological process: metabolic process (GO:0008152)
ONT.6989.5	19	36	39	0	0	0	5.027656078	12.73151013	10.41998692	0	0	0	4.52E-06	Inf	up	[R]	General function prediction only	Molecular Function: O-methyltransferase activity (GO:0008171);; Biological Process: methylation (GO:0032259);;	K00588|2.49042e-88|rcu:8265095|K00588 caffeoyl-CoA O-methyltransferase [EC:2.1.1.104] | (RefSeq) probable caffeoyl-CoA O-methyltransferase At4g26220	Phenylalanine metabolism (ko00360);; Phenylpropanoid biosynthesis (ko00940);; Flavonoid biosynthesis (ko00941);; Stilbenoid, diarylheptanoid and gingerol biosynthesis (ko00945)	[Q]	Secondary metabolites biosynthesis, transport and catabolism	O-methyltransferase	Caffeoyl-CoA O-methyltransferase OS=Eucalyptus gunnii OX=3933 PE=2 SV=1	S	Function unknown	PREDICTED: probable caffeoyl-CoA O-methyltransferase At4g26220 [Ipomoea nil]	molecular function: catalytic activity (GO:0003824);; biological process: metabolic process (GO:0008152)
ONT.7669.2	37	37	35	0	1	0	9.790698677	13.08516319	9.351270317	0	0.373608309	0	6.78E-08	6.439032505	up	--	--	Cellular Component: integral component of membrane (GO:0016021);; Molecular Function: oxidoreductase activity (GO:0016491);; Molecular Function: metal ion binding (GO:0046872);; Biological Process: oxidation-reduction process (GO:0055114);;	K00475|7.11869e-53|jcu:105629005|K00475 naringenin 3-dioxygenase [EC:1.14.11.9] | (RefSeq) naringenin,2-oxoglutarate 3-dioxygenase	Flavonoid biosynthesis (ko00941)	[QR]	Secondary metabolites biosynthesis, transport and catabolism;; General function prediction only	--	Naringenin,2-oxoglutarate 3-dioxygenase OS=Callistephus chinensis OX=13379 GN=FHT PE=2 SV=1	S	Function unknown	flavanone-3-hydroxylase, partial [Morus alba]	cellular component: membrane (GO:0016020);; cellular component: membrane part (GO:0044425);; molecular function: catalytic activity (GO:0003824);; molecular function: binding (GO:0005488);; biological process: metabolic process (GO:0008152);; biological process: single-organism process (GO:0044699)
ONT.7669.1	1628	1125	1217	0	0	5	430.7907418	397.8596917	325.1570279	0	0	1.834255903	1.58E-37	9.581819546	up	[Q]	Secondary metabolites biosynthesis, transport and catabolism	Molecular Function: naringenin 3-dioxygenase activity (GO:0045486);; Molecular Function: metal ion binding (GO:0046872);; Biological Process: oxidation-reduction process (GO:0055114);;	K00475|1.10237e-162|sot:102577463|K00475 naringenin 3-dioxygenase [EC:1.14.11.9] | (RefSeq) flavanone 3 beta-hydroxylase	Flavonoid biosynthesis (ko00941)	[QR]	Secondary metabolites biosynthesis, transport and catabolism;; General function prediction only	non-haem dioxygenase in morphine synthesis N-terminal;; 2OG-Fe(II) oxygenase superfamily	Naringenin,2-oxoglutarate 3-dioxygenase (Fragment) OS=Petunia hybrida OX=4102 GN=AN3 PE=1 SV=1	S	Function unknown	flavanone 3-hydroxyrase [Ipomoea batatas]	molecular function: catalytic activity (GO:0003824);; biological process: metabolic process (GO:0008152);; biological process: single-organism process (GO:0044699);; molecular function: binding (GO:0005488)
ONT.7669.3	1670	1139	1135	2	1	5	441.9045079	402.8108345	303.2483374	0.54758395	0.373608309	1.834255903	1.01E-35	8.896457036	up	[Q]	Secondary metabolites biosynthesis, transport and catabolism	Biological Process: flavonoid biosynthetic process (GO:0009813);; Molecular Function: L-ascorbic acid binding (GO:0031418);; Molecular Function: naringenin 3-dioxygenase activity (GO:0045486);; Molecular Function: metal ion binding (GO:0046872);; Biological Process: oxidation-reduction process (GO:0055114);;	K00475|7.35229e-164|sot:102577463|K00475 naringenin 3-dioxygenase [EC:1.14.11.9] | (RefSeq) flavanone 3 beta-hydroxylase	Flavonoid biosynthesis (ko00941)	[QR]	Secondary metabolites biosynthesis, transport and catabolism;; General function prediction only	2OG-Fe(II) oxygenase superfamily	Naringenin,2-oxoglutarate 3-dioxygenase (Fragment) OS=Petunia hybrida OX=4102 GN=AN3 PE=1 SV=1	S	Function unknown	flavanone 3-hydroxylase [Ipomoea hederifolia]	biological process: metabolic process (GO:0008152);; molecular function: binding (GO:0005488);; molecular function: catalytic activity (GO:0003824);; biological process: single-organism process (GO:0044699)
Tai6.52235.1	5192	3268	3618	3	2	15	1373.873177	1155.738198	966.6541716	0.821375925	0.747216618	5.502767709	2.93E-41	9.171194723	up	[Q]	Secondary metabolites biosynthesis, transport and catabolism	Biological Process: flavonoid biosynthetic process (GO:0009813);; Molecular Function: L-ascorbic acid binding (GO:0031418);; Molecular Function: naringenin 3-dioxygenase activity (GO:0045486);; Molecular Function: metal ion binding (GO:0046872);; Biological Process: oxidation-reduction process (GO:0055114);;	K00475|0|sot:102577463|K00475 naringenin 3-dioxygenase [EC:1.14.11.9] | (RefSeq) flavanone 3 beta-hydroxylase	Flavonoid biosynthesis (ko00941)	[QR]	Secondary metabolites biosynthesis, transport and catabolism;; General function prediction only	2OG-Fe(II) oxygenase superfamily;; non-haem dioxygenase in morphine synthesis N-terminal	Naringenin,2-oxoglutarate 3-dioxygenase (Fragment) OS=Petunia hybrida OX=4102 GN=AN3 PE=1 SV=1	S	Function unknown	flavanone 3-hydroxyrase [Ipomoea batatas]	biological process: metabolic process (GO:0008152);; molecular function: binding (GO:0005488);; molecular function: catalytic activity (GO:0003824);; biological process: single-organism process (GO:0044699)
ONT.8777.1	21	14	13	0	0	0	5.556883033	4.95114283	3.473328975	0	0	0	0.000370755	Inf	up	[Q]	Secondary metabolites biosynthesis, transport and catabolism	Molecular Function: oxidoreductase activity (GO:0016491);; Molecular Function: metal ion binding (GO:0046872);; Biological Process: oxidation-reduction process (GO:0055114);;	K05277|4.30035e-77|fve:101308284|K05277 leucoanthocyanidin dioxygenase [EC:1.14.11.19] | (RefSeq) leucoanthocyanidin dioxygenase	Flavonoid biosynthesis (ko00941)	[QR]	Secondary metabolites biosynthesis, transport and catabolism;; General function prediction only	non-haem dioxygenase in morphine synthesis N-terminal	Leucoanthocyanidin dioxygenase OS=Malus domestica OX=3750 GN=ANS PE=2 SV=1	S	Function unknown	anthocyanidin synthase [Ipomoea batatas]	molecular function: catalytic activity (GO:0003824);; molecular function: binding (GO:0005488);; biological process: metabolic process (GO:0008152);; biological process: single-organism process (GO:0044699)
ONT.8777.2	73	51	51	1	2	1	19.31678388	18.03630602	13.62613675	0.273791975	0.747216618	0.366851181	3.14E-09	5.280562949	up	--	--	Molecular Function: oxidoreductase activity (GO:0016491);; Molecular Function: metal ion binding (GO:0046872);; Biological Process: oxidation-reduction process (GO:0055114);;	K05277|5.66118e-88|fve:101308284|K05277 leucoanthocyanidin dioxygenase [EC:1.14.11.19] | (RefSeq) leucoanthocyanidin dioxygenase	Flavonoid biosynthesis (ko00941)	[QR]	Secondary metabolites biosynthesis, transport and catabolism;; General function prediction only	non-haem dioxygenase in morphine synthesis N-terminal	Leucoanthocyanidin dioxygenase OS=Malus domestica OX=3750 GN=ANS PE=2 SV=1	S	Function unknown	anthocyanidin synthase [Ipomoea batatas]	molecular function: catalytic activity (GO:0003824);; molecular function: binding (GO:0005488);; biological process: metabolic process (GO:0008152);; biological process: single-organism process (GO:0044699)
Tai6.53285.1	26	15	14	0	0	0	6.879950422	5.304795889	3.740508127	0	0	0	8.69E-05	Inf	up	--	--	Molecular Function: oxidoreductase activity (GO:0016491);; Molecular Function: metal ion binding (GO:0046872);; Biological Process: oxidation-reduction process (GO:0055114);;	K05277|4.14659e-88|fve:101308284|K05277 leucoanthocyanidin dioxygenase [EC:1.14.11.19] | (RefSeq) leucoanthocyanidin dioxygenase	Flavonoid biosynthesis (ko00941)	[QR]	Secondary metabolites biosynthesis, transport and catabolism;; General function prediction only	non-haem dioxygenase in morphine synthesis N-terminal	Leucoanthocyanidin dioxygenase OS=Malus domestica OX=3750 GN=ANS PE=2 SV=1	S	Function unknown	anthocyanidin synthase [Ipomoea batatas]	molecular function: catalytic activity (GO:0003824);; molecular function: binding (GO:0005488);; biological process: metabolic process (GO:0008152);; biological process: single-organism process (GO:0044699)
Tai6.30477.1	68	57	50	0	1	1	17.99371649	20.15822438	13.3589576	0	0.373608309	0.366851181	1.46E-10	6.260525714	up	[QV]	Secondary metabolites biosynthesis, transport and catabolism;; Defense mechanisms	Molecular Function: iron ion binding (GO:0005506);; Cellular Component: integral component of membrane (GO:0016021);; Molecular Function: trans-cinnamate 4-monooxygenase activity (GO:0016710);; Molecular Function: heme binding (GO:0020037);; Biological Process: oxidation-reduction process (GO:0055114);;	K00487|6.26667e-104|spen:107022867|K00487 trans-cinnamate 4-monooxygenase [EC:1.14.13.11] | (RefSeq) trans-cinnamate 4-monooxygenase-like	Ubiquinone and other terpenoid-quinone biosynthesis (ko00130);; Phenylalanine metabolism (ko00360);; Phenylpropanoid biosynthesis (ko00940);; Flavonoid biosynthesis (ko00941);; Stilbenoid, diarylheptanoid and gingerol biosynthesis (ko00945)	[Q]	Secondary metabolites biosynthesis, transport and catabolism	Cytochrome P450	Trans-cinnamate 4-monooxygenase OS=Catharanthus roseus OX=4058 GN=CYP73A4 PE=2 SV=1	Q	Secondary metabolites biosynthesis, transport and catabolism	PREDICTED: trans-cinnamate 4-monooxygenase [Ipomoea nil]	molecular function: binding (GO:0005488);; cellular component: membrane (GO:0016020);; cellular component: membrane part (GO:0044425);; molecular function: catalytic activity (GO:0003824);; biological process: metabolic process (GO:0008152);; biological process: single-organism process (GO:0044699)
Tai6.30478.1	22	19	11	0	0	0	5.821496511	6.719408126	2.938970671	0	0	0	0.000140986	Inf	up	[QV]	Secondary metabolites biosynthesis, transport and catabolism;; Defense mechanisms	Molecular Function: iron ion binding (GO:0005506);; Cellular Component: integral component of membrane (GO:0016021);; Molecular Function: trans-cinnamate 4-monooxygenase activity (GO:0016710);; Molecular Function: heme binding (GO:0020037);; Biological Process: oxidation-reduction process (GO:0055114);;	K00487|3.59382e-139|spen:107022867|K00487 trans-cinnamate 4-monooxygenase [EC:1.14.13.11] | (RefSeq) trans-cinnamate 4-monooxygenase-like	Ubiquinone and other terpenoid-quinone biosynthesis (ko00130);; Phenylalanine metabolism (ko00360);; Phenylpropanoid biosynthesis (ko00940);; Flavonoid biosynthesis (ko00941);; Stilbenoid, diarylheptanoid and gingerol biosynthesis (ko00945)	[Q]	Secondary metabolites biosynthesis, transport and catabolism	Cytochrome P450	Trans-cinnamate 4-monooxygenase OS=Catharanthus roseus OX=4058 GN=CYP73A4 PE=2 SV=1	Q	Secondary metabolites biosynthesis, transport and catabolism	PREDICTED: trans-cinnamate 4-monooxygenase [Ipomoea nil]	molecular function: binding (GO:0005488);; cellular component: membrane (GO:0016020);; cellular component: membrane part (GO:0044425);; molecular function: catalytic activity (GO:0003824);; biological process: metabolic process (GO:0008152);; biological process: single-organism process (GO:0044699)
Tai6.31294.1	469	240	233	69	54	45	124.1037211	84.87673423	62.25274239	18.89164628	20.17484869	16.50830313	0.000761762	2.380506441	up	[QV]	Secondary metabolites biosynthesis, transport and catabolism;; Defense mechanisms	Molecular Function: iron ion binding (GO:0005506);; Biological Process: lignin biosynthetic process (GO:0009809);; Cellular Component: integral component of membrane (GO:0016021);; Molecular Function: heme binding (GO:0020037);; Molecular Function: 5-O-(4-coumaroyl)-D-quinate 3'-monooxygenase activity (GO:0047083);; Biological Process: oxidation-reduction process (GO:0055114);;	K09754|0|sot:102578747|K09754 coumaroylquinate(coumaroylshikimate) 3'-monooxygenase [EC:1.14.13.36] | (RefSeq) cytochrome P450 98A2-like	Phenylpropanoid biosynthesis (ko00940);; Flavonoid biosynthesis (ko00941);; Stilbenoid, diarylheptanoid and gingerol biosynthesis (ko00945)	[Q]	Secondary metabolites biosynthesis, transport and catabolism	Cytochrome P450	Cytochrome P450 98A3 OS=Arabidopsis thaliana OX=3702 GN=CYP98A3 PE=1 SV=1	Q	Secondary metabolites biosynthesis, transport and catabolism	PREDICTED: cytochrome P450 98A3 [Ipomoea nil]	molecular function: binding (GO:0005488);; biological process: metabolic process (GO:0008152);; biological process: cellular process (GO:0009987);; biological process: single-organism process (GO:0044699);; cellular component: membrane (GO:0016020);; cellular component: membrane part (GO:0044425);; molecular function: catalytic activity (GO:0003824)
ONT.10651.1	187	186	175	2	2	2	49.48272034	65.77946903	46.75635158	0.54758395	0.747216618	0.733702361	5.91E-18	6.434432834	up	[QV]	Secondary metabolites biosynthesis, transport and catabolism;; Defense mechanisms	Molecular Function: iron ion binding (GO:0005506);; Biological Process: lignin metabolic process (GO:0009808);; Cellular Component: integral component of membrane (GO:0016021);; Molecular Function: trans-cinnamate 4-monooxygenase activity (GO:0016710);; Molecular Function: heme binding (GO:0020037);; Biological Process: secondary metabolite biosynthetic process (GO:0044550);; Molecular Function: …	K00487|5.54114e-150|sly:101244196|K00487 trans-cinnamate 4-monooxygenase [EC:1.14.13.11] | (RefSeq) trans-cinnamate 4-monooxygenase	Ubiquinone and other terpenoid-quinone biosynthesis (ko00130);; Phenylalanine metabolism (ko00360);; Phenylpropanoid biosynthesis (ko00940);; Flavonoid biosynthesis (ko00941);; Stilbenoid, diarylheptanoid and gingerol biosynthesis (ko00945)	[Q]	Secondary metabolites biosynthesis, transport and catabolism	Cytochrome P450;; Cytochrome P450	Trans-cinnamate 4-monooxygenase OS=Catharanthus roseus OX=4058 GN=CYP73A4 PE=2 SV=1	Q	Secondary metabolites biosynthesis, transport and catabolism	cinnamate 4-monooxygenase [Ipomoea purpurea]	molecular function: binding (GO:0005488);; biological process: metabolic process (GO:0008152);; biological process: cellular process (GO:0009987);; biological process: single-organism process (GO:0044699);; cellular component: membrane (GO:0016020);; cellular component: membrane part (GO:0044425);; molecular function: catalytic activity (GO:0003824)
ONT.10651.2	6681	4625	4678	125	94	34	1767.882645	1635.645399	1249.864073	34.22399688	35.11918105	12.47294014	1.37E-24	5.889919008	up	[QV]	Secondary metabolites biosynthesis, transport and catabolism;; Defense mechanisms	Molecular Function: iron ion binding (GO:0005506);; Cellular Component: integral component of membrane (GO:0016021);; Molecular Function: trans-cinnamate 4-monooxygenase activity (GO:0016710);; Molecular Function: heme binding (GO:0020037);; Biological Process: oxidation-reduction process (GO:0055114);;	K00487|0|spen:107022867|K00487 trans-cinnamate 4-monooxygenase [EC:1.14.13.11] | (RefSeq) trans-cinnamate 4-monooxygenase-like	Ubiquinone and other terpenoid-quinone biosynthesis (ko00130);; Phenylalanine metabolism (ko00360);; Phenylpropanoid biosynthesis (ko00940);; Flavonoid biosynthesis (ko00941);; Stilbenoid, diarylheptanoid and gingerol biosynthesis (ko00945)	[Q]	Secondary metabolites biosynthesis, transport and catabolism	Cytochrome P450	Trans-cinnamate 4-monooxygenase OS=Catharanthus roseus OX=4058 GN=CYP73A4 PE=2 SV=1	Q	Secondary metabolites biosynthesis, transport and catabolism	cinnamate 4-monooxygenase [Ipomoea purpurea]	molecular function: binding (GO:0005488);; cellular component: membrane (GO:0016020);; cellular component: membrane part (GO:0044425);; molecular function: catalytic activity (GO:0003824);; biological process: metabolic process (GO:0008152);; biological process: single-organism process (GO:0044699)
Tai6.31820.1	141	126	102	4	2	3	37.31050037	44.56028547	27.25227349	1.0951679	0.747216618	1.100553542	5.90E-13	5.33573267	up	[QV]	Secondary metabolites biosynthesis, transport and catabolism;; Defense mechanisms	Molecular Function: iron ion binding (GO:0005506);; Cellular Component: integral component of membrane (GO:0016021);; Molecular Function: trans-cinnamate 4-monooxygenase activity (GO:0016710);; Molecular Function: heme binding (GO:0020037);; Biological Process: oxidation-reduction process (GO:0055114);;	K00487|0|spen:107022867|K00487 trans-cinnamate 4-monooxygenase [EC:1.14.13.11] | (RefSeq) trans-cinnamate 4-monooxygenase-like	Ubiquinone and other terpenoid-quinone biosynthesis (ko00130);; Phenylalanine metabolism (ko00360);; Phenylpropanoid biosynthesis (ko00940);; Flavonoid biosynthesis (ko00941);; Stilbenoid, diarylheptanoid and gingerol biosynthesis (ko00945)	[Q]	Secondary metabolites biosynthesis, transport and catabolism	Cytochrome P450	Trans-cinnamate 4-monooxygenase OS=Catharanthus roseus OX=4058 GN=CYP73A4 PE=2 SV=1	Q	Secondary metabolites biosynthesis, transport and catabolism	cinnamate 4-monooxygenase [Ipomoea purpurea]	molecular function: binding (GO:0005488);; cellular component: membrane (GO:0016020);; cellular component: membrane part (GO:0044425);; molecular function: catalytic activity (GO:0003824);; biological process: metabolic process (GO:0008152);; biological process: single-organism process (GO:0044699)
ONT.11610.1	56	38	39	0	2	2	14.81835476	13.43881625	10.41998692	0	0.747216618	0.733702361	2.98E-07	4.843460735	up	[QV]	Secondary metabolites biosynthesis, transport and catabolism;; Defense mechanisms	Molecular Function: iron ion binding (GO:0005506);; Cellular Component: integral component of membrane (GO:0016021);; Molecular Function: flavonoid 3'-monooxygenase activity (GO:0016711);; Molecular Function: heme binding (GO:0020037);; Biological Process: oxidation-reduction process (GO:0055114);;	K05280|2.09694e-121|spen:107015315|K05280 flavonoid 3'-monooxygenase [EC:1.14.13.21] | (RefSeq) flavonoid 3'-monooxygenase	Flavonoid biosynthesis (ko00941);; Flavone and flavonol biosynthesis (ko00944)	[Q]	Secondary metabolites biosynthesis, transport and catabolism	Cytochrome P450	Flavonoid 3&apos;-monooxygenase CYP75B3 OS=Oryza sativa subsp. japonica OX=39947 GN=CYP75B3 PE=2 SV=1	Q	Secondary metabolites biosynthesis, transport and catabolism	flavonoid 3&apos;-hydroxylase [Ipomoea batatas]	molecular function: binding (GO:0005488);; cellular component: membrane (GO:0016020);; cellular component: membrane part (GO:0044425);; molecular function: catalytic activity (GO:0003824);; biological process: metabolic process (GO:0008152);; biological process: single-organism process (GO:0044699)
ONT.11610.2	93	65	72	1	1	1	24.60905343	22.98744885	19.23689894	0.273791975	0.373608309	0.366851181	5.14E-12	6.151968266	up	[QV]	Secondary metabolites biosynthesis, transport and catabolism;; Defense mechanisms	Molecular Function: monooxygenase activity (GO:0004497);; Molecular Function: iron ion binding (GO:0005506);; Cellular Component: integral component of membrane (GO:0016021);; Molecular Function: oxidoreductase activity, acting on paired donors, with incorporation or reduction of molecular oxygen (GO:0016705);; Molecular Function: heme binding (GO:0020037);; Biological Process: oxidation-reductio…	K05280|0|vvi:100263810|K05280 flavonoid 3'-monooxygenase [EC:1.14.13.21] | (RefSeq) F3'H, VvF3'h1, VvF3'h2; flavonoid 3'-monooxygenase-like	Flavonoid biosynthesis (ko00941);; Flavone and flavonol biosynthesis (ko00944)	[Q]	Secondary metabolites biosynthesis, transport and catabolism	Cytochrome P450	Flavonoid 3&apos;-monooxygenase OS=Petunia hybrida OX=4102 GN=CYP75B2 PE=2 SV=1	Q	Secondary metabolites biosynthesis, transport and catabolism	flavonoid 3&apos;-hydroxylase [Ipomoea batatas]	molecular function: catalytic activity (GO:0003824);; biological process: metabolic process (GO:0008152);; biological process: single-organism process (GO:0044699);; molecular function: binding (GO:0005488);; cellular component: membrane (GO:0016020);; cellular component: membrane part (GO:0044425)
Tai6.33608.1	41	39	28	1	1	1	10.84915259	13.79246931	7.481016253	0.273791975	0.373608309	0.366851181	1.82E-06	5.102693618	up	[QV]	Secondary metabolites biosynthesis, transport and catabolism;; Defense mechanisms	Molecular Function: iron ion binding (GO:0005506);; Cellular Component: endoplasmic reticulum membrane (GO:0005789);; Biological Process: flavonoid biosynthetic process (GO:0009813);; Cellular Component: integral component of membrane (GO:0016021);; Molecular Function: flavonoid 3'-monooxygenase activity (GO:0016711);; Molecular Function: heme binding (GO:0020037);; Biological Process: oxidation-…	K05280|0|vvi:100232999|K05280 flavonoid 3'-monooxygenase [EC:1.14.13.21] | (RefSeq) F3'H, VvF3'h3, VvF3'h4; flavonoid 3' hydroxylase	Flavonoid biosynthesis (ko00941);; Flavone and flavonol biosynthesis (ko00944)	[Q]	Secondary metabolites biosynthesis, transport and catabolism	Cytochrome P450	Flavonoid 3&apos;-monooxygenase OS=Petunia hybrida OX=4102 GN=CYP75B2 PE=2 SV=1	Q	Secondary metabolites biosynthesis, transport and catabolism	flavonoid 3&apos;-hydroxylase [Ipomoea batatas]	molecular function: binding (GO:0005488);; cellular component: cell (GO:0005623);; cellular component: membrane (GO:0016020);; cellular component: organelle (GO:0043226);; cellular component: organelle part (GO:0044422);; cellular component: membrane part (GO:0044425);; cellular component: cell part (GO:0044464);; biological process: metabolic process (GO:0008152);; molecular function: catalytic …
ONT.11627.2	31	37	34	0	0	1	8.203017811	13.08516319	9.084091165	0	0	0.366851181	1.81E-07	6.662834422	up	--	--	Molecular Function: intramolecular lyase activity (GO:0016872);;	K01859|1.03836e-49|vvi:100233078|K01859 chalcone isomerase [EC:5.5.1.6] | (RefSeq) CHI, CHI1, CHI2; chalcone isomerase	Flavonoid biosynthesis (ko00941)	--	--	Chalcone-flavanone isomerase	Chalcone--flavonone isomerase OS=Ipomoea batatas OX=4120 GN=CHI PE=2 SV=1	G	Carbohydrate transport and metabolism	chalcone isomerase [Ipomoea batatas]	molecular function: catalytic activity (GO:0003824)
Tai6.33632.1	4407	2443	3140	34	22	22	1166.151597	863.9744238	838.942537	9.308927152	8.219382799	8.070725973	4.90E-30	6.905786363	up	--	--	Biological Process: flavonoid biosynthetic process (GO:0009813);; Molecular Function: chalcone isomerase activity (GO:0045430);;	K01859|2.17385e-108|vvi:100233078|K01859 chalcone isomerase [EC:5.5.1.6] | (RefSeq) CHI, CHI1, CHI2; chalcone isomerase	Flavonoid biosynthesis (ko00941)	--	--	Chalcone-flavanone isomerase	Chalcone--flavonone isomerase OS=Ipomoea batatas OX=4120 GN=CHI PE=2 SV=1	G	Carbohydrate transport and metabolism	RecName: Full=Chalcone--flavonone isomerase; Short=Chalcone isomerase	biological process: metabolic process (GO:0008152);; molecular function: catalytic activity (GO:0003824)
ONT.12663.2	4099	2254	2826	3	2	14	1084.650645	797.1339956	755.0482833	0.821375925	0.747216618	5.135916528	2.47E-39	8.835290711	up	--	--	Molecular Function: oxidoreductase activity (GO:0016491);; Molecular Function: metal ion binding (GO:0046872);; Biological Process: oxidation-reduction process (GO:0055114);;	K05277|4.78234e-67|fve:101308284|K05277 leucoanthocyanidin dioxygenase [EC:1.14.11.19] | (RefSeq) leucoanthocyanidin dioxygenase	Flavonoid biosynthesis (ko00941)	[QR]	Secondary metabolites biosynthesis, transport and catabolism;; General function prediction only	non-haem dioxygenase in morphine synthesis N-terminal;; 2OG-Fe(II) oxygenase superfamily;; 2OG-Fe(II) oxygenase superfamily	Leucoanthocyanidin dioxygenase OS=Malus domestica OX=3750 GN=ANS PE=2 SV=1	S	Function unknown	anthocyanidin synthase [Ipomoea batatas]	molecular function: catalytic activity (GO:0003824);; molecular function: binding (GO:0005488);; biological process: metabolic process (GO:0008152);; biological process: single-organism process (GO:0044699)
Tai6.35574.1	50	39	41	1	0	0	13.23067389	13.79246931	10.95434523	0.273791975	0	0	4.24E-09	7.15907911	up	[Q]	Secondary metabolites biosynthesis, transport and catabolism	Molecular Function: oxidoreductase activity (GO:0016491);; Molecular Function: metal ion binding (GO:0046872);; Biological Process: oxidation-reduction process (GO:0055114);;	K05277|0|fve:101308284|K05277 leucoanthocyanidin dioxygenase [EC:1.14.11.19] | (RefSeq) leucoanthocyanidin dioxygenase	Flavonoid biosynthesis (ko00941)	[QR]	Secondary metabolites biosynthesis, transport and catabolism;; General function prediction only	2OG-Fe(II) oxygenase superfamily;; non-haem dioxygenase in morphine synthesis N-terminal	Leucoanthocyanidin dioxygenase OS=Petunia hybrida OX=4102 GN=ANT17 PE=2 SV=1	S	Function unknown	anthocyanidin synthase [Ipomoea batatas]	molecular function: catalytic activity (GO:0003824);; molecular function: binding (GO:0005488);; biological process: metabolic process (GO:0008152);; biological process: single-organism process (GO:0044699)
ONT.15017.1	29	14	22	0	0	0	7.673790855	4.95114283	5.877941342	0	0	0	1.34E-05	Inf	up	--	--	Biological Process: flavonoid biosynthetic process (GO:0009813);; Molecular Function: naringenin-chalcone synthase activity (GO:0016210);;	K00660|2.38396e-42|pper:PRUPE_ppa023080mg|K00660 chalcone synthase [EC:2.3.1.74] | (RefSeq) hypothetical protein	Flavonoid biosynthesis (ko00941);; Circadian rhythm - plant (ko04712)	--	--	Chalcone and stilbene synthases, N-terminal domain	Chalcone synthase DII OS=Ipomoea batatas OX=4120 GN=CHS-DII PE=2 SV=1	Q	Secondary metabolites biosynthesis, transport and catabolism	chalcone synthase [Ipomoea batatas]	biological process: metabolic process (GO:0008152);; molecular function: catalytic activity (GO:0003824)
Tai6.1734.1	39	22	33	0	0	0	10.31992563	7.780367304	8.816912013	0	0	0	8.03E-08	Inf	up	[Q]	Secondary metabolites biosynthesis, transport and catabolism	Biological Process: flavonoid biosynthetic process (GO:0009813);; Molecular Function: naringenin-chalcone synthase activity (GO:0016210);;	K00660|1.44884e-109|sot:102577598|K00660 chalcone synthase [EC:2.3.1.74] | (RefSeq) CHS2; chalcone synthase 2	Flavonoid biosynthesis (ko00941);; Circadian rhythm - plant (ko04712)	--	--	Chalcone and stilbene synthases, N-terminal domain	Chalcone synthase DII OS=Ipomoea batatas OX=4120 GN=CHS-DII PE=2 SV=1	Q	Secondary metabolites biosynthesis, transport and catabolism	RecName: Full=Chalcone synthase DII; AltName: Full=Naringenin-chalcone synthase DII	biological process: metabolic process (GO:0008152);; molecular function: catalytic activity (GO:0003824)
ONT.15933.1	866	551	609	1	0	3	229.1552717	194.8628357	162.7121035	0.273791975	0	1.100553542	1.05E-31	8.969899723	up	--	--	Biological Process: flavonoid biosynthetic process (GO:0009813);; Molecular Function: chalcone isomerase activity (GO:0045430);;	K01859|3.24326e-73|jcu:105634821|K01859 chalcone isomerase [EC:5.5.1.6] | (RefSeq) chalcone--flavonone isomerase	Flavonoid biosynthesis (ko00941)	--	--	Chalcone-flavanone isomerase;; Chalcone-flavanone isomerase	Chalcone--flavonone isomerase OS=Elaeagnus umbellata OX=43233 GN=CHI PE=2 SV=1	G	Carbohydrate transport and metabolism	chalcone isomerase [Ipomoea batatas]	biological process: metabolic process (GO:0008152);; molecular function: catalytic activity (GO:0003824)
Tai6.41483.1	119	74	98	6	3	1	31.48900385	26.17032639	26.18355689	1.64275185	1.120824927	0.366851181	1.66E-10	4.794373217	up	--	--	Biological Process: flavonoid biosynthetic process (GO:0009813);; Molecular Function: chalcone isomerase activity (GO:0045430);;	K01859|6.31301e-102|vvi:100233078|K01859 chalcone isomerase [EC:5.5.1.6] | (RefSeq) CHI, CHI1, CHI2; chalcone isomerase	Flavonoid biosynthesis (ko00941)	--	--	Chalcone-flavanone isomerase	Chalcone--flavonone isomerase OS=Ipomoea batatas OX=4120 GN=CHI PE=2 SV=1	G	Carbohydrate transport and metabolism	RecName: Full=Chalcone--flavonone isomerase; Short=Chalcone isomerase	biological process: metabolic process (GO:0008152);; molecular function: catalytic activity (GO:0003824)
ONT.15239.1	282	162	146	0	0	2	74.62100073	57.2917956	39.00815618	0	0	0.733702361	1.05E-17	8.148840033	up	[Q]	Secondary metabolites biosynthesis, transport and catabolism	Molecular Function: oxidoreductase activity (GO:0016491);; Molecular Function: metal ion binding (GO:0046872);; Biological Process: oxidation-reduction process (GO:0055114);;	K05277|6.95049e-122|sot:102598323|K05277 leucoanthocyanidin dioxygenase [EC:1.14.11.19] | (RefSeq) ANS; leucoanthocyanidin dioxygenase	Flavonoid biosynthesis (ko00941)	[QR]	Secondary metabolites biosynthesis, transport and catabolism;; General function prediction only	2OG-Fe(II) oxygenase superfamily	Leucoanthocyanidin dioxygenase OS=Petunia hybrida OX=4102 GN=ANT17 PE=2 SV=1	S	Function unknown	anthocyanidin synthase, partial [Ipomoea trifida]	molecular function: catalytic activity (GO:0003824);; molecular function: binding (GO:0005488);; biological process: metabolic process (GO:0008152);; biological process: single-organism process (GO:0044699)
ONT.16257.1	170	143	124	0	0	0	44.98429122	50.57238748	33.13021484	0	0	0	1.06E-20	Inf	up	--	--	--	K05277|1.76044e-58|gmx:547615|K05277 leucoanthocyanidin dioxygenase [EC:1.14.11.19] | (RefSeq) ANS, ANS2, ANS3; anthocyanidin synthase	Flavonoid biosynthesis (ko00941)	[QR]	Secondary metabolites biosynthesis, transport and catabolism;; General function prediction only	2OG-Fe(II) oxygenase superfamily	Leucoanthocyanidin dioxygenase OS=Petunia hybrida OX=4102 GN=ANT17 PE=2 SV=1	S	Function unknown	anthocyanidin synthase [Ipomoea batatas]	--
