# Supplementary material for: Comparative full-length transcriptome analysis by Oxford Nanopore Technologies reveals genes involved in anthocyanin accumulation in storage roots of sweet potatoes (Ipomoea batatas L.)
Source: PeerJ. 2022 Jul 12;10:e13688. doi: 10.7717/peerj.13688 (PMC9285475; doi:10.7717/peerj.13688)
Supplement: Table S6 [file peerj-10-13688-s006.xls]

#ID	PL01_Count	PL02_Count	PL03_Count	WL01_Count	WL02_Count	WL03_Count	PL01_CPM	PL02_CPM	PL03_CPM	WL01_CPM	WL02_CPM	WL03_CPM	FDR	log2FC	regulated	COG_class	COG_class_annotation	GO_annotation	KEGG_annotation	KEGG_pathway_annotation	KOG_class	KOG_class_annotation	Pfam_annotation	Swiss-Prot_annotation	eggNOG_class	eggNOG_class_annotation	NR_annotation	GO_second_level_annotation
ONT.1879.3	12	23	9	1	0	0	4.6989481796079	6.6237314474322	3.62938056152163	0.279482387439167	0	0	0.000784402524300308	5.75752120916321	up	[M]	Cell wall/membrane/envelope biogenesis	Molecular Function: catalytic activity (GO:0003824);; Molecular Function: coenzyme binding (GO:0050662);;	K13082|8.93401e-86|jcu:105633822|K13082 bifunctional dihydroflavonol 4-reductase/flavanone 4-reductase [EC:1.1.1.219 1.1.1.234] | (RefSeq) bifunctional dihydroflavonol 4-reductase/flavanone 4-reductase-like	Flavonoid biosynthesis (ko00941)	[V]	Defense mechanisms	NAD dependent epimerase/dehydratase family;; 3-beta hydroxysteroid dehydrogenase/isomerase family;; GDP-mannose 4,6 dehydratase;; NAD dependent epimerase/dehydratase family;; NmrA-like family;; NAD(P)H-binding;; 3-beta hydroxysteroid dehydrogenase/isomerase family	Dihydroflavonol 4-reductase OS=Petunia hybrida OX=4102 GN=DFRA PE=2 SV=2	M	Cell wall/membrane/envelope biogenesis	dihydroflavonol 4-reductase [Ipomoea batatas]	molecular function: catalytic activity (GO:0003824);; molecular function: binding (GO:0005488)
ONT.1368.2	22	18	17	0	1	0	8.61473832928114	5.1837898284252	6.85549661620752	0	0.398963811189578	0	2.30246772121797e-05	5.72375567503095	up	--	--	Molecular Function: intramolecular lyase activity (GO:0016872);;	K01859|8.6145e-31|mdm:103454421|K01859 chalcone isomerase [EC:5.5.1.6] | (RefSeq) chalcone--flavonone isomerase-like	Flavonoid biosynthesis (ko00941)	--	--	Chalcone-flavanone isomerase	Chalcone--flavonone isomerase OS=Ipomoea purpurea OX=4121 GN=CHI PE=2 SV=1	G	Carbohydrate transport and metabolism	chalcone isomerase [Ipomoea batatas]	molecular function: catalytic activity (GO:0003824)
ONT.6988.1	167	210	184	2	2	3	65.3936954995432	60.477547998294	74.2006692577755	0.558964774878334	0.797927622379157	0.927783784318722	4.22960698430969e-23	6.44979054808544	up	[R]	General function prediction only	Cellular Component: cytosol (GO:0005829);; Biological Process: methylation (GO:0032259);; Molecular Function: caffeoyl-CoA O-methyltransferase activity (GO:0042409);;	K00588|2.99261e-110|adu:107474667|K00588 caffeoyl-CoA O-methyltransferase [EC:2.1.1.104] | (RefSeq) probable caffeoyl-CoA O-methyltransferase At4g26220	Phenylalanine metabolism (ko00360);; Phenylpropanoid biosynthesis (ko00940);; Flavonoid biosynthesis (ko00941);; Stilbenoid, diarylheptanoid and gingerol biosynthesis (ko00945)	[Q]	Secondary metabolites biosynthesis, transport and catabolism	O-methyltransferase;; Methyltransferase domain	Probable caffeoyl-CoA O-methyltransferase At4g26220 OS=Arabidopsis thaliana OX=3702 GN=At4g26220 PE=2 SV=1	S	Function unknown	PREDICTED: probable caffeoyl-CoA O-methyltransferase At4g26220 isoform X1 [Ipomoea nil]	cellular component: cell (GO:0005623);; cellular component: cell part (GO:0044464);; biological process: metabolic process (GO:0008152);; molecular function: catalytic activity (GO:0003824)
Tai6.16429.1	122	124	108	4	0	0	47.7726398260136	35.7105521513736	43.5525667382596	1.11792954975667	0	0	1.42400894366512e-19	6.85492648802708	up	[M]	Cell wall/membrane/envelope biogenesis	Molecular Function: catalytic activity (GO:0003824);; Molecular Function: coenzyme binding (GO:0050662);;	K13082|0|spen:107010988|K13082 bifunctional dihydroflavonol 4-reductase/flavanone 4-reductase [EC:1.1.1.219 1.1.1.234] | (RefSeq) dihydroflavonol-4-reductase	Flavonoid biosynthesis (ko00941)	[V]	Defense mechanisms	NAD dependent epimerase/dehydratase family;; 3-beta hydroxysteroid dehydrogenase/isomerase family;; NAD(P)H-binding;; GDP-mannose 4,6 dehydratase;; Male sterility protein;; NmrA-like family	Dihydroflavonol 4-reductase OS=Petunia hybrida OX=4102 GN=DFRA PE=2 SV=2	M	Cell wall/membrane/envelope biogenesis	dihydroflavonol 4-reductase [Ipomoea batatas]	molecular function: catalytic activity (GO:0003824);; molecular function: binding (GO:0005488)
ONT.15933.1	219	300	196	2	3	1	85.7558042778441	86.3964971404199	79.0398433398044	0.558964774878334	1.19689143356874	0.309261261439574	1.05233536631384e-26	6.94039110185662	up	--	--	Biological Process: flavonoid biosynthetic process (GO:0009813);; Molecular Function: chalcone isomerase activity (GO:0045430);;	K01859|3.24326e-73|jcu:105634821|K01859 chalcone isomerase [EC:5.5.1.6] | (RefSeq) chalcone--flavonone isomerase	Flavonoid biosynthesis (ko00941)	--	--	Chalcone-flavanone isomerase;; Chalcone-flavanone isomerase	Chalcone--flavonone isomerase OS=Elaeagnus umbellata OX=43233 GN=CHI PE=2 SV=1	G	Carbohydrate transport and metabolism	chalcone isomerase [Ipomoea batatas]	biological process: metabolic process (GO:0008152);; molecular function: catalytic activity (GO:0003824)
ONT.15239.1	93	87	67	2	1	1	36.4168483919612	25.0549841707218	27.0187219579944	0.558964774878334	0.398963811189578	0.309261261439574	1.67640152023893e-15	6.12711728896586	up	[Q]	Secondary metabolites biosynthesis, transport and catabolism	Molecular Function: oxidoreductase activity (GO:0016491);; Molecular Function: metal ion binding (GO:0046872);; Biological Process: oxidation-reduction process (GO:0055114);;	K05277|6.95049e-122|sot:102598323|K05277 leucoanthocyanidin dioxygenase [EC:1.14.11.19] | (RefSeq) ANS; leucoanthocyanidin dioxygenase	Flavonoid biosynthesis (ko00941)	[QR]	Secondary metabolites biosynthesis, transport and catabolism;; General function prediction only	2OG-Fe(II) oxygenase superfamily	Leucoanthocyanidin dioxygenase OS=Petunia hybrida OX=4102 GN=ANT17 PE=2 SV=1	S	Function unknown	anthocyanidin synthase, partial [Ipomoea trifida]	molecular function: catalytic activity (GO:0003824);; molecular function: binding (GO:0005488);; biological process: metabolic process (GO:0008152);; biological process: single-organism process (GO:0044699)
ONT.7669.2	23	14	17	0	0	0	9.00631734424847	4.0318365332196	6.85549661620752	0	0	0	5.62839379375869e-06	Inf	up	--	--	Cellular Component: integral component of membrane (GO:0016021);; Molecular Function: oxidoreductase activity (GO:0016491);; Molecular Function: metal ion binding (GO:0046872);; Biological Process: oxidation-reduction process (GO:0055114);;	K00475|7.11869e-53|jcu:105629005|K00475 naringenin 3-dioxygenase [EC:1.14.11.9] | (RefSeq) naringenin,2-oxoglutarate 3-dioxygenase	Flavonoid biosynthesis (ko00941)	[QR]	Secondary metabolites biosynthesis, transport and catabolism;; General function prediction only	--	Naringenin,2-oxoglutarate 3-dioxygenase OS=Callistephus chinensis OX=13379 GN=FHT PE=2 SV=1	S	Function unknown	flavanone-3-hydroxylase, partial [Morus alba]	cellular component: membrane (GO:0016020);; cellular component: membrane part (GO:0044425);; molecular function: catalytic activity (GO:0003824);; molecular function: binding (GO:0005488);; biological process: metabolic process (GO:0008152);; biological process: single-organism process (GO:0044699)
ONT.560.2	63	84	45	3	0	0	24.6694779429415	24.1910191993176	18.1469028076081	0.838447162317501	0	0	1.55788297189916e-13	6.33857514417291	up	[Q]	Secondary metabolites biosynthesis, transport and catabolism	Molecular Function: transferase activity (GO:0016740);;	K00660|5.7036e-114|vvi:100258106|K00660 chalcone synthase [EC:2.3.1.74] | (RefSeq) CHS3; chalcone synthase	Flavonoid biosynthesis (ko00941);; Circadian rhythm - plant (ko04712)	--	--	Chalcone and stilbene synthases, N-terminal domain;; Chalcone and stilbene synthases, C-terminal domain;; Chalcone and stilbene synthases, N-terminal domain;; Chalcone and stilbene synthases, N-terminal domain;; Chalcone and stilbene synthases, N-terminal domain	Inactive polyketide synthase 2 OS=Rubus idaeus OX=32247 GN=PKS2 PE=3 SV=1	Q	Secondary metabolites biosynthesis, transport and catabolism	RecName: Full=Inactive polyketide synthase 2; Short=RiPKS2; AltName: Full=Inactive naringenin-chalcone synthase PKS2	molecular function: catalytic activity (GO:0003824)
ONT.1814.2	230	284	230	1	0	0	90.0631734424847	81.7886839595975	92.7508365722194	0.279482387439167	0	0	1.50052967750255e-31	9.9153603401602	up	[M]	Cell wall/membrane/envelope biogenesis	Cellular Component: integral component of membrane (GO:0016021);; Molecular Function: dihydrokaempferol 4-reductase activity (GO:0045552);; Molecular Function: coenzyme binding (GO:0050662);; Biological Process: oxidation-reduction process (GO:0055114);;	K13082|1.15264e-65|tcc:TCM_034078|K13082 bifunctional dihydroflavonol 4-reductase/flavanone 4-reductase [EC:1.1.1.219 1.1.1.234] | (RefSeq) Dihydroflavonol-4-reductase	Flavonoid biosynthesis (ko00941)	[V]	Defense mechanisms	3-beta hydroxysteroid dehydrogenase/isomerase family;; GDP-mannose 4,6 dehydratase;; NAD dependent epimerase/dehydratase family;; NmrA-like family;; Male sterility protein	Dihydroflavonol 4-reductase OS=Petunia hybrida OX=4102 GN=DFRA PE=2 SV=2	M	Cell wall/membrane/envelope biogenesis	dihydroflavonol 4-reductase [Ipomoea horsfalliae]	cellular component: membrane (GO:0016020);; cellular component: membrane part (GO:0044425);; molecular function: catalytic activity (GO:0003824);; biological process: metabolic process (GO:0008152);; biological process: single-organism process (GO:0044699);; molecular function: binding (GO:0005488)
ONT.1814.9	29	43	23	0	0	0	11.3557914340524	12.3834979234602	9.27508365722194	0	0	0	7.39127179706817e-10	Inf	up	[M]	Cell wall/membrane/envelope biogenesis	--	K13082|3.25208e-39|spen:107010988|K13082 bifunctional dihydroflavonol 4-reductase/flavanone 4-reductase [EC:1.1.1.219 1.1.1.234] | (RefSeq) dihydroflavonol-4-reductase	Flavonoid biosynthesis (ko00941)	[V]	Defense mechanisms	--	Dihydroflavonol 4-reductase OS=Petunia hybrida OX=4102 GN=DFRA PE=2 SV=2	M	Cell wall/membrane/envelope biogenesis	dihydroflavonol 4-reductase [Ipomoea batatas]	--
ONT.6988.5	35	24	25	0	0	0	13.7052655238564	6.91171977123359	10.0816126708934	0	0	0	5.42949566773826e-09	Inf	up	[R]	General function prediction only	Molecular Function: nucleic acid binding (GO:0003676);; Molecular Function: O-methyltransferase activity (GO:0008171);; Biological Process: DNA integration (GO:0015074);; Biological Process: methylation (GO:0032259);;	K00588|1.26331e-36|bvg:104883953|K00588 caffeoyl-CoA O-methyltransferase [EC:2.1.1.104] | (RefSeq) caffeoyl-CoA O-methyltransferase-like	Phenylalanine metabolism (ko00360);; Phenylpropanoid biosynthesis (ko00940);; Flavonoid biosynthesis (ko00941);; Stilbenoid, diarylheptanoid and gingerol biosynthesis (ko00945)	[Q]	Secondary metabolites biosynthesis, transport and catabolism	O-methyltransferase;; O-methyltransferase;; O-methyltransferase	Caffeoyl-CoA O-methyltransferase OS=Vitis vinifera OX=29760 PE=2 SV=1	S	Function unknown	PREDICTED: probable caffeoyl-CoA O-methyltransferase At4g26220 [Ipomoea nil]	molecular function: binding (GO:0005488);; molecular function: catalytic activity (GO:0003824);; biological process: metabolic process (GO:0008152);; biological process: cellular process (GO:0009987)
ONT.7669.1	646	662	496	3	1	0	252.960043668892	190.648270356527	200.019195390525	0.838447162317501	0.398963811189578	0	7.32540524861121e-40	9.04685090937475	up	[Q]	Secondary metabolites biosynthesis, transport and catabolism	Molecular Function: naringenin 3-dioxygenase activity (GO:0045486);; Molecular Function: metal ion binding (GO:0046872);; Biological Process: oxidation-reduction process (GO:0055114);;	K00475|1.10237e-162|sot:102577463|K00475 naringenin 3-dioxygenase [EC:1.14.11.9] | (RefSeq) flavanone 3 beta-hydroxylase	Flavonoid biosynthesis (ko00941)	[QR]	Secondary metabolites biosynthesis, transport and catabolism;; General function prediction only	non-haem dioxygenase in morphine synthesis N-terminal;; 2OG-Fe(II) oxygenase superfamily	Naringenin,2-oxoglutarate 3-dioxygenase (Fragment) OS=Petunia hybrida OX=4102 GN=AN3 PE=1 SV=1	S	Function unknown	flavanone 3-hydroxyrase [Ipomoea batatas]	molecular function: catalytic activity (GO:0003824);; biological process: metabolic process (GO:0008152);; biological process: single-organism process (GO:0044699);; molecular function: binding (GO:0005488)
Tai6.31294.1	278	283	245	162	29	69	108.858966160916	81.5006956357961	98.7998041747555	45.2761467651451	11.5699505244978	21.3390270393306	0.00509835670140465	1.89007673466144	up	[QV]	Secondary metabolites biosynthesis, transport and catabolism;; Defense mechanisms	Molecular Function: iron ion binding (GO:0005506);; Biological Process: lignin biosynthetic process (GO:0009809);; Cellular Component: integral component of membrane (GO:0016021);; Molecular Function: heme binding (GO:0020037);; Molecular Function: 5-O-(4-coumaroyl)-D-quinate 3'-monooxygenase activity (GO:0047083);; Biological Process: oxidation-reduction process (GO:0055114);;	K09754|0|sot:102578747|K09754 coumaroylquinate(coumaroylshikimate) 3'-monooxygenase [EC:1.14.13.36] | (RefSeq) cytochrome P450 98A2-like	Phenylpropanoid biosynthesis (ko00940);; Flavonoid biosynthesis (ko00941);; Stilbenoid, diarylheptanoid and gingerol biosynthesis (ko00945)	[Q]	Secondary metabolites biosynthesis, transport and catabolism	Cytochrome P450	Cytochrome P450 98A3 OS=Arabidopsis thaliana OX=3702 GN=CYP98A3 PE=1 SV=1	Q	Secondary metabolites biosynthesis, transport and catabolism	PREDICTED: cytochrome P450 98A3 [Ipomoea nil]	molecular function: binding (GO:0005488);; biological process: metabolic process (GO:0008152);; biological process: cellular process (GO:0009987);; biological process: single-organism process (GO:0044699);; cellular component: membrane (GO:0016020);; cellular component: membrane part (GO:0044425);; molecular function: catalytic activity (GO:0003824)
ONT.7669.3	594	817	582	7	0	3	232.597934890591	235.286460545744	234.699942978399	1.95637671207417	0	0.927783784318722	3.5395936773835e-37	7.92673002696123	up	[Q]	Secondary metabolites biosynthesis, transport and catabolism	Biological Process: flavonoid biosynthetic process (GO:0009813);; Molecular Function: L-ascorbic acid binding (GO:0031418);; Molecular Function: naringenin 3-dioxygenase activity (GO:0045486);; Molecular Function: metal ion binding (GO:0046872);; Biological Process: oxidation-reduction process (GO:0055114);;	K00475|7.35229e-164|sot:102577463|K00475 naringenin 3-dioxygenase [EC:1.14.11.9] | (RefSeq) flavanone 3 beta-hydroxylase	Flavonoid biosynthesis (ko00941)	[QR]	Secondary metabolites biosynthesis, transport and catabolism;; General function prediction only	2OG-Fe(II) oxygenase superfamily	Naringenin,2-oxoglutarate 3-dioxygenase (Fragment) OS=Petunia hybrida OX=4102 GN=AN3 PE=1 SV=1	S	Function unknown	flavanone 3-hydroxylase [Ipomoea hederifolia]	biological process: metabolic process (GO:0008152);; molecular function: binding (GO:0005488);; molecular function: catalytic activity (GO:0003824);; biological process: single-organism process (GO:0044699)
Tai6.45381.1	2449	3346	2315	23	3	4	958.977007654978	963.608931439484	933.55733332473	6.42809491110084	1.19689143356874	1.2370450457583	6.19613645164875e-47	8.34630970139585	up	[Q]	Secondary metabolites biosynthesis, transport and catabolism	Biological Process: flavonoid biosynthetic process (GO:0009813);; Molecular Function: naringenin-chalcone synthase activity (GO:0016210);;	K00660|0|spen:107020692|K00660 chalcone synthase [EC:2.3.1.74] | (RefSeq) chalcone synthase 2	Flavonoid biosynthesis (ko00941);; Circadian rhythm - plant (ko04712)	--	--	Chalcone and stilbene synthases, N-terminal domain;; Chalcone and stilbene synthases, C-terminal domain;; 3-Oxoacyl-[acyl-carrier-protein (ACP)] synthase III C terminal;; 3-Oxoacyl-[acyl-carrier-protein (ACP)] synthase III;; FAE1/Type III polyketide synthase-like protein	Chalcone synthase LF1 OS=Ipomoea batatas OX=4120 GN=CHS-LF1 PE=2 SV=1	Q	Secondary metabolites biosynthesis, transport and catabolism	RecName: Full=Chalcone synthase LF1; AltName: Full=Naringenin-chalcone synthase LF1	biological process: metabolic process (GO:0008152);; molecular function: catalytic activity (GO:0003824)
Tai6.1734.1	24	18	14	0	0	0	9.39789635921579	5.1837898284252	5.64570309570031	0	0	0	3.72528734013595e-06	Inf	up	[Q]	Secondary metabolites biosynthesis, transport and catabolism	Biological Process: flavonoid biosynthetic process (GO:0009813);; Molecular Function: naringenin-chalcone synthase activity (GO:0016210);;	K00660|1.44884e-109|sot:102577598|K00660 chalcone synthase [EC:2.3.1.74] | (RefSeq) CHS2; chalcone synthase 2	Flavonoid biosynthesis (ko00941);; Circadian rhythm - plant (ko04712)	--	--	Chalcone and stilbene synthases, N-terminal domain	Chalcone synthase DII OS=Ipomoea batatas OX=4120 GN=CHS-DII PE=2 SV=1	Q	Secondary metabolites biosynthesis, transport and catabolism	RecName: Full=Chalcone synthase DII; AltName: Full=Naringenin-chalcone synthase DII	biological process: metabolic process (GO:0008152);; molecular function: catalytic activity (GO:0003824)
Tai6.21090.1	60	68	53	30	6	7	23.4947408980395	19.5832060184952	21.373018862294	8.38447162317502	2.39378286713747	2.16482883007702	0.00380139565913299	2.32778089057082	up	[QV]	Secondary metabolites biosynthesis, transport and catabolism;; Defense mechanisms	Molecular Function: iron ion binding (GO:0005506);; Biological Process: lignin biosynthetic process (GO:0009809);; Cellular Component: integral component of membrane (GO:0016021);; Molecular Function: heme binding (GO:0020037);; Molecular Function: 5-O-(4-coumaroyl)-D-quinate 3'-monooxygenase activity (GO:0047083);; Biological Process: oxidation-reduction process (GO:0055114);;	K09754|0|sot:102578747|K09754 coumaroylquinate(coumaroylshikimate) 3'-monooxygenase [EC:1.14.13.36] | (RefSeq) cytochrome P450 98A2-like	Phenylpropanoid biosynthesis (ko00940);; Flavonoid biosynthesis (ko00941);; Stilbenoid, diarylheptanoid and gingerol biosynthesis (ko00945)	[Q]	Secondary metabolites biosynthesis, transport and catabolism	Cytochrome P450	Cytochrome P450 98A3 OS=Arabidopsis thaliana OX=3702 GN=CYP98A3 PE=1 SV=1	Q	Secondary metabolites biosynthesis, transport and catabolism	PREDICTED: cytochrome P450 98A3 [Ipomoea nil]	molecular function: binding (GO:0005488);; biological process: metabolic process (GO:0008152);; biological process: cellular process (GO:0009987);; biological process: single-organism process (GO:0044699);; cellular component: membrane (GO:0016020);; cellular component: membrane part (GO:0044425);; molecular function: catalytic activity (GO:0003824)
ONT.1879.1	80	92	67	0	0	0	31.326321197386	26.4949257897288	27.0187219579944	0	0	0	5.66691735082516e-19	Inf	up	[M]	Cell wall/membrane/envelope biogenesis	Molecular Function: catalytic activity (GO:0003824);; Molecular Function: coenzyme binding (GO:0050662);;	K13082|2.04719e-146|spen:107010988|K13082 bifunctional dihydroflavonol 4-reductase/flavanone 4-reductase [EC:1.1.1.219 1.1.1.234] | (RefSeq) dihydroflavonol-4-reductase	Flavonoid biosynthesis (ko00941)	[V]	Defense mechanisms	NAD dependent epimerase/dehydratase family;; 3-beta hydroxysteroid dehydrogenase/isomerase family;; NAD(P)H-binding;; GDP-mannose 4,6 dehydratase;; Male sterility protein;; NmrA-like family;; KR domain	Dihydroflavonol 4-reductase OS=Petunia hybrida OX=4102 GN=DFRA PE=2 SV=2	M	Cell wall/membrane/envelope biogenesis	dihydroflavonol 4-reductase [Ipomoea batatas]	molecular function: catalytic activity (GO:0003824);; molecular function: binding (GO:0005488)
ONT.10651.1	62	79	36	9	1	5	24.2778989279741	22.7510775803106	14.5175222460865	2.5153414869525	0.398963811189578	1.54630630719787	1.52578820536446e-07	3.76944051924061	up	[QV]	Secondary metabolites biosynthesis, transport and catabolism;; Defense mechanisms	Molecular Function: iron ion binding (GO:0005506);; Biological Process: lignin metabolic process (GO:0009808);; Cellular Component: integral component of membrane (GO:0016021);; Molecular Function: trans-cinnamate 4-monooxygenase activity (GO:0016710);; Molecular Function: heme binding (GO:0020037);; Biological Process: secondary metabolite biosynthetic process (GO:0044550);; Molecular Function: …	K00487|5.54114e-150|sly:101244196|K00487 trans-cinnamate 4-monooxygenase [EC:1.14.13.11] | (RefSeq) trans-cinnamate 4-monooxygenase	Ubiquinone and other terpenoid-quinone biosynthesis (ko00130);; Phenylalanine metabolism (ko00360);; Phenylpropanoid biosynthesis (ko00940);; Flavonoid biosynthesis (ko00941);; Stilbenoid, diarylheptanoid and gingerol biosynthesis (ko00945)	[Q]	Secondary metabolites biosynthesis, transport and catabolism	Cytochrome P450;; Cytochrome P450	Trans-cinnamate 4-monooxygenase OS=Catharanthus roseus OX=4058 GN=CYP73A4 PE=2 SV=1	Q	Secondary metabolites biosynthesis, transport and catabolism	cinnamate 4-monooxygenase [Ipomoea purpurea]	molecular function: binding (GO:0005488);; biological process: metabolic process (GO:0008152);; biological process: cellular process (GO:0009987);; biological process: single-organism process (GO:0044699);; cellular component: membrane (GO:0016020);; cellular component: membrane part (GO:0044425);; molecular function: catalytic activity (GO:0003824)
ONT.11610.1	28	33	14	1	0	1	10.9642124190851	9.50361468544619	5.64570309570031	0.279482387439167	0	0.309261261439574	2.84798094563641e-06	5.43504576801658	up	[QV]	Secondary metabolites biosynthesis, transport and catabolism;; Defense mechanisms	Molecular Function: iron ion binding (GO:0005506);; Cellular Component: integral component of membrane (GO:0016021);; Molecular Function: flavonoid 3'-monooxygenase activity (GO:0016711);; Molecular Function: heme binding (GO:0020037);; Biological Process: oxidation-reduction process (GO:0055114);;	K05280|2.09694e-121|spen:107015315|K05280 flavonoid 3'-monooxygenase [EC:1.14.13.21] | (RefSeq) flavonoid 3'-monooxygenase	Flavonoid biosynthesis (ko00941);; Flavone and flavonol biosynthesis (ko00944)	[Q]	Secondary metabolites biosynthesis, transport and catabolism	Cytochrome P450	Flavonoid 3&apos;-monooxygenase CYP75B3 OS=Oryza sativa subsp. japonica OX=39947 GN=CYP75B3 PE=2 SV=1	Q	Secondary metabolites biosynthesis, transport and catabolism	flavonoid 3&apos;-hydroxylase [Ipomoea batatas]	molecular function: binding (GO:0005488);; cellular component: membrane (GO:0016020);; cellular component: membrane part (GO:0044425);; molecular function: catalytic activity (GO:0003824);; biological process: metabolic process (GO:0008152);; biological process: single-organism process (GO:0044699)
Tai6.31820.1	57	119	65	9	4	5	22.3200038531375	34.2706105323666	26.2121929443229	2.5153414869525	1.59585524475831	1.54630630719787	2.15844432254194e-09	3.87498722319777	up	[QV]	Secondary metabolites biosynthesis, transport and catabolism;; Defense mechanisms	Molecular Function: iron ion binding (GO:0005506);; Cellular Component: integral component of membrane (GO:0016021);; Molecular Function: trans-cinnamate 4-monooxygenase activity (GO:0016710);; Molecular Function: heme binding (GO:0020037);; Biological Process: oxidation-reduction process (GO:0055114);;	K00487|0|spen:107022867|K00487 trans-cinnamate 4-monooxygenase [EC:1.14.13.11] | (RefSeq) trans-cinnamate 4-monooxygenase-like	Ubiquinone and other terpenoid-quinone biosynthesis (ko00130);; Phenylalanine metabolism (ko00360);; Phenylpropanoid biosynthesis (ko00940);; Flavonoid biosynthesis (ko00941);; Stilbenoid, diarylheptanoid and gingerol biosynthesis (ko00945)	[Q]	Secondary metabolites biosynthesis, transport and catabolism	Cytochrome P450	Trans-cinnamate 4-monooxygenase OS=Catharanthus roseus OX=4058 GN=CYP73A4 PE=2 SV=1	Q	Secondary metabolites biosynthesis, transport and catabolism	cinnamate 4-monooxygenase [Ipomoea purpurea]	molecular function: binding (GO:0005488);; cellular component: membrane (GO:0016020);; cellular component: membrane part (GO:0044425);; molecular function: catalytic activity (GO:0003824);; biological process: metabolic process (GO:0008152);; biological process: single-organism process (GO:0044699)
Tai6.15773.1	64	75	50	2	2	2	25.0610569579088	21.599124285105	20.1632253417868	0.558964774878334	0.797927622379157	0.618522522879148	1.4513028966294e-11	5.07633867051713	up	--	--	Biological Process: flavonoid biosynthetic process (GO:0009813);; Molecular Function: chalcone isomerase activity (GO:0045430);;	K01859|3.70547e-106|vvi:100233078|K01859 chalcone isomerase [EC:5.5.1.6] | (RefSeq) CHI, CHI1, CHI2; chalcone isomerase	Flavonoid biosynthesis (ko00941)	--	--	Chalcone-flavanone isomerase	Chalcone--flavonone isomerase OS=Ipomoea batatas OX=4120 GN=CHI PE=2 SV=1	G	Carbohydrate transport and metabolism	chalcone isomerase [Ipomoea batatas]	biological process: metabolic process (GO:0008152);; molecular function: catalytic activity (GO:0003824)
ONT.15017.1	13	12	9	0	0	0	5.09052719457522	3.4558598856168	3.62938056152163	0	0	0	0.00152078326439911	Inf	up	--	--	Biological Process: flavonoid biosynthetic process (GO:0009813);; Molecular Function: naringenin-chalcone synthase activity (GO:0016210);;	K00660|2.38396e-42|pper:PRUPE_ppa023080mg|K00660 chalcone synthase [EC:2.3.1.74] | (RefSeq) hypothetical protein	Flavonoid biosynthesis (ko00941);; Circadian rhythm - plant (ko04712)	--	--	Chalcone and stilbene synthases, N-terminal domain	Chalcone synthase DII OS=Ipomoea batatas OX=4120 GN=CHS-DII PE=2 SV=1	Q	Secondary metabolites biosynthesis, transport and catabolism	chalcone synthase [Ipomoea batatas]	biological process: metabolic process (GO:0008152);; molecular function: catalytic activity (GO:0003824)
ONT.16257.1	109	77	65	0	0	1	42.6821126314384	22.1751009327078	26.2121929443229	0	0	0.309261261439574	9.59419218094669e-14	8.1331088971438	up	--	--	--	K05277|1.76044e-58|gmx:547615|K05277 leucoanthocyanidin dioxygenase [EC:1.14.11.19] | (RefSeq) ANS, ANS2, ANS3; anthocyanidin synthase	Flavonoid biosynthesis (ko00941)	[QR]	Secondary metabolites biosynthesis, transport and catabolism;; General function prediction only	2OG-Fe(II) oxygenase superfamily	Leucoanthocyanidin dioxygenase OS=Petunia hybrida OX=4102 GN=ANT17 PE=2 SV=1	S	Function unknown	anthocyanidin synthase [Ipomoea batatas]	--
ONT.1879.9	106	145	111	2	1	0	41.5073755865364	41.758306951203	44.7623602587668	0.558964774878334	0.398963811189578	0	1.37858571826961e-20	7.09339818337162	up	[M]	Cell wall/membrane/envelope biogenesis	Molecular Function: catalytic activity (GO:0003824);; Molecular Function: coenzyme binding (GO:0050662);;	K13082|2.86745e-118|spen:107010988|K13082 bifunctional dihydroflavonol 4-reductase/flavanone 4-reductase [EC:1.1.1.219 1.1.1.234] | (RefSeq) dihydroflavonol-4-reductase	Flavonoid biosynthesis (ko00941)	[V]	Defense mechanisms	NAD(P)H-binding;; 3-beta hydroxysteroid dehydrogenase/isomerase family;; NmrA-like family;; NAD dependent epimerase/dehydratase family;; NAD dependent epimerase/dehydratase family	Dihydroflavonol 4-reductase OS=Petunia hybrida OX=4102 GN=DFRA PE=2 SV=2	M	Cell wall/membrane/envelope biogenesis	dihydroflavonol 4-reductase [Ipomoea batatas]	molecular function: catalytic activity (GO:0003824);; molecular function: binding (GO:0005488)
ONT.1814.3	117	181	127	0	0	0	45.814744751177	52.1258866080534	51.2145923681386	0	0	0	7.85463549611932e-26	Inf	up	[M]	Cell wall/membrane/envelope biogenesis	Biological Process: anthocyanin-containing compound biosynthetic process (GO:0009718);; Cellular Component: integral component of membrane (GO:0016021);; Molecular Function: dihydrokaempferol 4-reductase activity (GO:0045552);; Molecular Function: coenzyme binding (GO:0050662);; Biological Process: oxidation-reduction process (GO:0055114);;	K13082|3.55457e-168|spen:107010988|K13082 bifunctional dihydroflavonol 4-reductase/flavanone 4-reductase [EC:1.1.1.219 1.1.1.234] | (RefSeq) dihydroflavonol-4-reductase	Flavonoid biosynthesis (ko00941)	[V]	Defense mechanisms	NAD dependent epimerase/dehydratase family;; 3-beta hydroxysteroid dehydrogenase/isomerase family;; NAD(P)H-binding;; GDP-mannose 4,6 dehydratase;; Male sterility protein;; NmrA-like family;; KR domain	Dihydroflavonol 4-reductase OS=Petunia hybrida OX=4102 GN=DFRA PE=2 SV=2	M	Cell wall/membrane/envelope biogenesis	dihydroflavonol 4-reductase [Ipomoea batatas]	biological process: metabolic process (GO:0008152);; biological process: single-organism process (GO:0044699);; cellular component: membrane (GO:0016020);; cellular component: membrane part (GO:0044425);; molecular function: catalytic activity (GO:0003824);; molecular function: binding (GO:0005488)
ONT.2585.1	166	134	195	1	1	0	65.0021164845759	38.5904353893876	78.6365788329686	0.279482387439167	0.398963811189578	0	9.28324208528372e-13	8.11035727180186	up	[R]	General function prediction only	Cellular Component: cytosol (GO:0005829);; Biological Process: methylation (GO:0032259);; Molecular Function: caffeoyl-CoA O-methyltransferase activity (GO:0042409);;	K00588|2.40857e-110|adu:107474667|K00588 caffeoyl-CoA O-methyltransferase [EC:2.1.1.104] | (RefSeq) probable caffeoyl-CoA O-methyltransferase At4g26220	Phenylalanine metabolism (ko00360);; Phenylpropanoid biosynthesis (ko00940);; Flavonoid biosynthesis (ko00941);; Stilbenoid, diarylheptanoid and gingerol biosynthesis (ko00945)	[Q]	Secondary metabolites biosynthesis, transport and catabolism	O-methyltransferase;; Methyltransferase domain	Probable caffeoyl-CoA O-methyltransferase At4g26220 OS=Arabidopsis thaliana OX=3702 GN=At4g26220 PE=2 SV=1	S	Function unknown	PREDICTED: probable caffeoyl-CoA O-methyltransferase At4g26220 isoform X1 [Ipomoea nil]	cellular component: cell (GO:0005623);; cellular component: cell part (GO:0044464);; biological process: metabolic process (GO:0008152);; molecular function: catalytic activity (GO:0003824)
Tai6.33608.1	14	30	21	2	2	1	5.48210620954255	8.63964971404199	8.46855464355047	0.558964774878334	0.797927622379157	0.309261261439574	0.000648001193405256	3.78116150417033	up	[QV]	Secondary metabolites biosynthesis, transport and catabolism;; Defense mechanisms	Molecular Function: iron ion binding (GO:0005506);; Cellular Component: endoplasmic reticulum membrane (GO:0005789);; Biological Process: flavonoid biosynthetic process (GO:0009813);; Cellular Component: integral component of membrane (GO:0016021);; Molecular Function: flavonoid 3'-monooxygenase activity (GO:0016711);; Molecular Function: heme binding (GO:0020037);; Biological Process: oxidation-…	K05280|0|vvi:100232999|K05280 flavonoid 3'-monooxygenase [EC:1.14.13.21] | (RefSeq) F3'H, VvF3'h3, VvF3'h4; flavonoid 3' hydroxylase	Flavonoid biosynthesis (ko00941);; Flavone and flavonol biosynthesis (ko00944)	[Q]	Secondary metabolites biosynthesis, transport and catabolism	Cytochrome P450	Flavonoid 3&apos;-monooxygenase OS=Petunia hybrida OX=4102 GN=CYP75B2 PE=2 SV=1	Q	Secondary metabolites biosynthesis, transport and catabolism	flavonoid 3&apos;-hydroxylase [Ipomoea batatas]	molecular function: binding (GO:0005488);; cellular component: cell (GO:0005623);; cellular component: membrane (GO:0016020);; cellular component: organelle (GO:0043226);; cellular component: organelle part (GO:0044422);; cellular component: membrane part (GO:0044425);; cellular component: cell part (GO:0044464);; biological process: metabolic process (GO:0008152);; molecular function: catalytic …
ONT.6988.4	388	463	481	3	0	0	151.932657807322	133.338593920048	193.970227787989	0.838447162317501	0	0	1.70087858151569e-33	9.19445808612846	up	[R]	General function prediction only	Cellular Component: cytosol (GO:0005829);; Biological Process: methylation (GO:0032259);; Molecular Function: caffeoyl-CoA O-methyltransferase activity (GO:0042409);;	K00588|1.63768e-109|adu:107474667|K00588 caffeoyl-CoA O-methyltransferase [EC:2.1.1.104] | (RefSeq) probable caffeoyl-CoA O-methyltransferase At4g26220	Phenylalanine metabolism (ko00360);; Phenylpropanoid biosynthesis (ko00940);; Flavonoid biosynthesis (ko00941);; Stilbenoid, diarylheptanoid and gingerol biosynthesis (ko00945)	[Q]	Secondary metabolites biosynthesis, transport and catabolism	O-methyltransferase;; Methyltransferase domain	Probable caffeoyl-CoA O-methyltransferase At4g26220 OS=Arabidopsis thaliana OX=3702 GN=At4g26220 PE=2 SV=1	S	Function unknown	PREDICTED: probable caffeoyl-CoA O-methyltransferase At4g26220 isoform X1 [Ipomoea nil]	cellular component: cell (GO:0005623);; cellular component: cell part (GO:0044464);; biological process: metabolic process (GO:0008152);; molecular function: catalytic activity (GO:0003824)
Tai6.33632.1	1347	1915	1229	35	14	19	527.456933160986	551.497640079681	495.61207890112	9.78188356037085	5.5854933566541	5.87596396735191	1.70683016138421e-32	6.21306578940508	up	--	--	Biological Process: flavonoid biosynthetic process (GO:0009813);; Molecular Function: chalcone isomerase activity (GO:0045430);;	K01859|2.17385e-108|vvi:100233078|K01859 chalcone isomerase [EC:5.5.1.6] | (RefSeq) CHI, CHI1, CHI2; chalcone isomerase	Flavonoid biosynthesis (ko00941)	--	--	Chalcone-flavanone isomerase	Chalcone--flavonone isomerase OS=Ipomoea batatas OX=4120 GN=CHI PE=2 SV=1	G	Carbohydrate transport and metabolism	RecName: Full=Chalcone--flavonone isomerase; Short=Chalcone isomerase	biological process: metabolic process (GO:0008152);; molecular function: catalytic activity (GO:0003824)
ONT.11610.2	32	53	24	2	1	0	12.5305284789544	15.2633811614742	9.67834816405768	0.558964774878334	0.398963811189578	0	2.25229171715462e-08	5.309481414763	up	[QV]	Secondary metabolites biosynthesis, transport and catabolism;; Defense mechanisms	Molecular Function: monooxygenase activity (GO:0004497);; Molecular Function: iron ion binding (GO:0005506);; Cellular Component: integral component of membrane (GO:0016021);; Molecular Function: oxidoreductase activity, acting on paired donors, with incorporation or reduction of molecular oxygen (GO:0016705);; Molecular Function: heme binding (GO:0020037);; Biological Process: oxidation-reductio…	K05280|0|vvi:100263810|K05280 flavonoid 3'-monooxygenase [EC:1.14.13.21] | (RefSeq) F3'H, VvF3'h1, VvF3'h2; flavonoid 3'-monooxygenase-like	Flavonoid biosynthesis (ko00941);; Flavone and flavonol biosynthesis (ko00944)	[Q]	Secondary metabolites biosynthesis, transport and catabolism	Cytochrome P450	Flavonoid 3&apos;-monooxygenase OS=Petunia hybrida OX=4102 GN=CYP75B2 PE=2 SV=1	Q	Secondary metabolites biosynthesis, transport and catabolism	flavonoid 3&apos;-hydroxylase [Ipomoea batatas]	molecular function: catalytic activity (GO:0003824);; biological process: metabolic process (GO:0008152);; biological process: single-organism process (GO:0044699);; molecular function: binding (GO:0005488);; cellular component: membrane (GO:0016020);; cellular component: membrane part (GO:0044425)
ONT.1814.4	53	50	31	0	0	0	20.7536877932682	14.39941619007	12.5011997119078	0	0	0	6.27463905857419e-13	Inf	up	--	--	--	K13082|1.72073e-39|sly:544150|K13082 bifunctional dihydroflavonol 4-reductase/flavanone 4-reductase [EC:1.1.1.219 1.1.1.234] | (RefSeq) DFR, FNR; dihydroflavonol 4-reductase	Flavonoid biosynthesis (ko00941)	[V]	Defense mechanisms	--	Dihydroflavonol 4-reductase OS=Petunia hybrida OX=4102 GN=DFRA PE=2 SV=2	M	Cell wall/membrane/envelope biogenesis	dihydroflavonol 4-reductase B, partial [Merremia dissecta]	--
ONT.1879.5	243	269	190	0	0	0	95.1537006370599	77.4688591025765	76.62025629879	0	0	0	3.75881229424387e-32	Inf	up	[M]	Cell wall/membrane/envelope biogenesis	Molecular Function: catalytic activity (GO:0003824);; Molecular Function: coenzyme binding (GO:0050662);;	K13082|3.50179e-65|spen:107010988|K13082 bifunctional dihydroflavonol 4-reductase/flavanone 4-reductase [EC:1.1.1.219 1.1.1.234] | (RefSeq) dihydroflavonol-4-reductase	Flavonoid biosynthesis (ko00941)	[V]	Defense mechanisms	GDP-mannose 4,6 dehydratase;; NAD dependent epimerase/dehydratase family;; NAD(P)H-binding;; NmrA-like family;; 3-beta hydroxysteroid dehydrogenase/isomerase family;; Male sterility protein;; NAD dependent epimerase/dehydratase family	Dihydroflavonol 4-reductase OS=Petunia hybrida OX=4102 GN=DFRA PE=2 SV=2	M	Cell wall/membrane/envelope biogenesis	dihydroflavonol 4-reductase [Ipomoea batatas]	molecular function: catalytic activity (GO:0003824);; molecular function: binding (GO:0005488)
Tai6.41483.1	47	56	21	6	2	4	18.4042137034643	16.1273461328784	8.46855464355047	1.676894324635	0.797927622379157	1.2370450457583	1.11272326895713e-05	3.51340368929639	up	--	--	Biological Process: flavonoid biosynthetic process (GO:0009813);; Molecular Function: chalcone isomerase activity (GO:0045430);;	K01859|6.31301e-102|vvi:100233078|K01859 chalcone isomerase [EC:5.5.1.6] | (RefSeq) CHI, CHI1, CHI2; chalcone isomerase	Flavonoid biosynthesis (ko00941)	--	--	Chalcone-flavanone isomerase	Chalcone--flavonone isomerase OS=Ipomoea batatas OX=4120 GN=CHI PE=2 SV=1	G	Carbohydrate transport and metabolism	RecName: Full=Chalcone--flavonone isomerase; Short=Chalcone isomerase	biological process: metabolic process (GO:0008152);; molecular function: catalytic activity (GO:0003824)
ONT.10651.2	1785	4145	2611	416	97	145	698.968541716675	1193.7116021568	1052.92362734811	116.264673174694	38.6994896853891	44.8428829087382	1.25751007623423e-11	3.89501813979389	up	[QV]	Secondary metabolites biosynthesis, transport and catabolism;; Defense mechanisms	Molecular Function: iron ion binding (GO:0005506);; Cellular Component: integral component of membrane (GO:0016021);; Molecular Function: trans-cinnamate 4-monooxygenase activity (GO:0016710);; Molecular Function: heme binding (GO:0020037);; Biological Process: oxidation-reduction process (GO:0055114);;	K00487|0|spen:107022867|K00487 trans-cinnamate 4-monooxygenase [EC:1.14.13.11] | (RefSeq) trans-cinnamate 4-monooxygenase-like	Ubiquinone and other terpenoid-quinone biosynthesis (ko00130);; Phenylalanine metabolism (ko00360);; Phenylpropanoid biosynthesis (ko00940);; Flavonoid biosynthesis (ko00941);; Stilbenoid, diarylheptanoid and gingerol biosynthesis (ko00945)	[Q]	Secondary metabolites biosynthesis, transport and catabolism	Cytochrome P450	Trans-cinnamate 4-monooxygenase OS=Catharanthus roseus OX=4058 GN=CYP73A4 PE=2 SV=1	Q	Secondary metabolites biosynthesis, transport and catabolism	cinnamate 4-monooxygenase [Ipomoea purpurea]	molecular function: binding (GO:0005488);; cellular component: membrane (GO:0016020);; cellular component: membrane part (GO:0044425);; molecular function: catalytic activity (GO:0003824);; biological process: metabolic process (GO:0008152);; biological process: single-organism process (GO:0044699)
ONT.1879.6	181	192	149	1	0	1	70.8758017090858	55.2937581698688	60.0864115185248	0.279482387439167	0	0.309261261439574	5.578785045254e-26	8.28344621756549	up	[M]	Cell wall/membrane/envelope biogenesis	Molecular Function: catalytic activity (GO:0003824);; Molecular Function: coenzyme binding (GO:0050662);;	K13082|1.42384e-149|spen:107010988|K13082 bifunctional dihydroflavonol 4-reductase/flavanone 4-reductase [EC:1.1.1.219 1.1.1.234] | (RefSeq) dihydroflavonol-4-reductase	Flavonoid biosynthesis (ko00941)	[V]	Defense mechanisms	NAD dependent epimerase/dehydratase family;; 3-beta hydroxysteroid dehydrogenase/isomerase family;; NAD(P)H-binding;; GDP-mannose 4,6 dehydratase;; Male sterility protein;; NmrA-like family;; KR domain	Dihydroflavonol 4-reductase OS=Petunia hybrida OX=4102 GN=DFRA PE=2 SV=2	M	Cell wall/membrane/envelope biogenesis	dihydroflavonol 4-reductase [Ipomoea batatas]	molecular function: catalytic activity (GO:0003824);; molecular function: binding (GO:0005488)
Tai6.52235.1	1810	2069	1511	4	1	2	708.758017090858	595.847841945096	609.332669828798	1.11792954975667	0.398963811189578	0.618522522879148	6.12578499052761e-51	9.8070612239625	up	[Q]	Secondary metabolites biosynthesis, transport and catabolism	Biological Process: flavonoid biosynthetic process (GO:0009813);; Molecular Function: L-ascorbic acid binding (GO:0031418);; Molecular Function: naringenin 3-dioxygenase activity (GO:0045486);; Molecular Function: metal ion binding (GO:0046872);; Biological Process: oxidation-reduction process (GO:0055114);;	K00475|0|sot:102577463|K00475 naringenin 3-dioxygenase [EC:1.14.11.9] | (RefSeq) flavanone 3 beta-hydroxylase	Flavonoid biosynthesis (ko00941)	[QR]	Secondary metabolites biosynthesis, transport and catabolism;; General function prediction only	2OG-Fe(II) oxygenase superfamily;; non-haem dioxygenase in morphine synthesis N-terminal	Naringenin,2-oxoglutarate 3-dioxygenase (Fragment) OS=Petunia hybrida OX=4102 GN=AN3 PE=1 SV=1	S	Function unknown	flavanone 3-hydroxyrase [Ipomoea batatas]	biological process: metabolic process (GO:0008152);; molecular function: binding (GO:0005488);; molecular function: catalytic activity (GO:0003824);; biological process: single-organism process (GO:0044699)
ONT.11627.2	26	24	16	2	0	2	10.1810543891504	6.91171977123359	6.45223210937179	0.558964774878334	0	0.618522522879148	0.000196906841965985	4.29241627431678	up	--	--	Molecular Function: intramolecular lyase activity (GO:0016872);;	K01859|1.03836e-49|vvi:100233078|K01859 chalcone isomerase [EC:5.5.1.6] | (RefSeq) CHI, CHI1, CHI2; chalcone isomerase	Flavonoid biosynthesis (ko00941)	--	--	Chalcone-flavanone isomerase	Chalcone--flavonone isomerase OS=Ipomoea batatas OX=4120 GN=CHI PE=2 SV=1	G	Carbohydrate transport and metabolism	chalcone isomerase [Ipomoea batatas]	molecular function: catalytic activity (GO:0003824)
ONT.6988.3	60	56	59	0	1	0	23.4947408980395	16.1273461328784	23.7926059033085	0	0.398963811189578	0	2.01696633854093e-14	7.34857580095228	up	[R]	General function prediction only	Molecular Function: O-methyltransferase activity (GO:0008171);; Biological Process: methylation (GO:0032259);;	K00588|6.14066e-101|sot:102578946|K00588 caffeoyl-CoA O-methyltransferase [EC:2.1.1.104] | (RefSeq) probable caffeoyl-CoA O-methyltransferase At4g26220	Phenylalanine metabolism (ko00360);; Phenylpropanoid biosynthesis (ko00940);; Flavonoid biosynthesis (ko00941);; Stilbenoid, diarylheptanoid and gingerol biosynthesis (ko00945)	[Q]	Secondary metabolites biosynthesis, transport and catabolism	O-methyltransferase;; Methyltransferase domain	Probable caffeoyl-CoA O-methyltransferase At4g26220 OS=Arabidopsis thaliana OX=3702 GN=At4g26220 PE=2 SV=1	S	Function unknown	PREDICTED: probable caffeoyl-CoA O-methyltransferase At4g26220 isoform X1 [Ipomoea nil]	molecular function: catalytic activity (GO:0003824);; biological process: metabolic process (GO:0008152)
ONT.12663.2	1757	1615	1447	11	1	3	688.004329297589	465.101142939261	583.523741391311	3.07430626183084	0.398963811189578	0.927783784318722	9.02278954063152e-46	8.63136409899758	up	--	--	Molecular Function: oxidoreductase activity (GO:0016491);; Molecular Function: metal ion binding (GO:0046872);; Biological Process: oxidation-reduction process (GO:0055114);;	K05277|4.78234e-67|fve:101308284|K05277 leucoanthocyanidin dioxygenase [EC:1.14.11.19] | (RefSeq) leucoanthocyanidin dioxygenase	Flavonoid biosynthesis (ko00941)	[QR]	Secondary metabolites biosynthesis, transport and catabolism;; General function prediction only	non-haem dioxygenase in morphine synthesis N-terminal;; 2OG-Fe(II) oxygenase superfamily;; 2OG-Fe(II) oxygenase superfamily	Leucoanthocyanidin dioxygenase OS=Malus domestica OX=3750 GN=ANS PE=2 SV=1	S	Function unknown	anthocyanidin synthase [Ipomoea batatas]	molecular function: catalytic activity (GO:0003824);; molecular function: binding (GO:0005488);; biological process: metabolic process (GO:0008152);; biological process: single-organism process (GO:0044699)
