# Supplementary material for: Comparative full-length transcriptome analysis by Oxford Nanopore Technologies reveals genes involved in anthocyanin accumulation in storage roots of sweet potatoes (Ipomoea batatas L.)
Source: PeerJ. 2022 Jul 12;10:e13688. doi: 10.7717/peerj.13688 (PMC9285475; doi:10.7717/peerj.13688)
Supplement: Table S7 [file peerj-10-13688-s007.xls]

>Tai6.31294 Tai6.31294.1
Forward primer	TTGCTCGCAAGAAGACAGGT
Reverse primer	TGCTGAAATGGTGGTGGTGT
>Tai6.31820 Tai6.31820.1
Forward primer	ACCCGCCTGCCTTTCTTATC
Reverse primer	GACTTGAAGCCAGTTCCCGA
>Tai6.33608 Tai6.33608.1
Forward primer	CTCCGGCGCCAAACATATTG
Reverse primer	TTTTGCCTGCACTCGCTAGA
>Tai6.33632 Tai6.33632.1
Forward primer	GTCGGAAAACTGCGTTGCTT
Reverse primer	AATCTCCGGCATTGAACCGT
>Tai6.41483 Tai6.41483.1
Forward primer	GTCGGAAAACTGCGTTGCTT
Reverse primer	AATCTCCGGCATTGAACCGT
>Tai6.52235 Tai6.52235.1
Forward primer	TTTTCATACCCGGTGAGGGC
Reverse primer	GTTTTGCCGCCATCTTTGGT
