# Supplementary material for: Comparative full-length transcriptome analysis by Oxford Nanopore Technologies reveals genes involved in anthocyanin accumulation in storage roots of sweet potatoes (Ipomoea batatas L.)
Source: PeerJ. 2022 Jul 12;10:e13688. doi: 10.7717/peerj.13688 (PMC9285475; doi:10.7717/peerj.13688)
Supplement: Supplemental Information 1 [file peerj-10-13688-s008.zip]

Archive with 2 entries (2 files):
- Raw Data/Anthocyanin content (for figure 1).xls
- Raw Data/Quantification Cq Results (for figure 5).xls
