# Supplementary material for: Comparative full-length transcriptome analysis by Oxford Nanopore Technologies reveals genes involved in anthocyanin accumulation in storage roots of sweet potatoes (Ipomoea batatas L.)
Source: PeerJ. 2022 Jul 12;10:e13688. doi: 10.7717/peerj.13688 (PMC9285475; doi:10.7717/peerj.13688)
Supplement: Supplemental Information 1 [file peerj-10-13688-s008.zip › Raw Data/Anthocyanin content (for figure 1).xls]

## Sheet: Sheet1
Sampling date	Days after planting	NO.8（purple fleshed）	Anthocyanin content		average		NO.118（white fleshed）	Anthocyanin content		average
		Light absorption value at 530nm					Light absorption value at 530nm
10.3	40	0.66	0.662	0.658	0.66		0.023	0.022	0.024	0.023
11.1	50	0.856	0.857	0.861	0.858		0.024	0.024	0.024	0.024
11.2	60	1.017	1.016	1.016	1.01633		0.022	0.023	0.023	0.0226667
11.3	70	1.044	1.043	1.043	1.04333		0.021	0.02	0.021	0.0206667
12.14	85	0.911	0.924	0.921	0.918667		0.024	0.027	0.026	0.0256667
12.24	95	1.086	1.084	1.086	1.08533		0.018	0.019	0.024	0.0203333
1.08	110	1.06	1.064	1.061	1.06167		0.016	0.016	0.016	0.016
