# Supplementary material for: Comparative full-length transcriptome analysis by Oxford Nanopore Technologies reveals genes involved in anthocyanin accumulation in storage roots of sweet potatoes (Ipomoea batatas L.)
Source: PeerJ. 2022 Jul 12;10:e13688. doi: 10.7717/peerj.13688 (PMC9285475; doi:10.7717/peerj.13688)
Supplement: Supplemental Information 1 [file peerj-10-13688-s008.zip › Raw Data/Quantification Cq Results (for figure 5).xls]

## Sheet: 0
	Well	Fluor	Target	Content	Sample	Biological Set Name	Cq	Cq Mean	Cq Std. Dev	Starting Quantity (SQ)	Log Starting Quantity	SQ Mean	SQ Std. Dev	Set Point	Well Note
	A01	SYBR	Actin	Unkn	PH		24.7172	24.7779	0				0	60
	A02	SYBR	Actin	Unkn	PH		24.8735	24.7779	0				0	60
	A03	SYBR	Actin	Unkn	PH		24.743	24.7779	0				0	60
	A04	SYBR	Tai6.52235.1	Unkn	PH		20.7471	20.807	0				0	60
	A05	SYBR	Tai6.52235.1	Unkn	PH		20.8996	20.807	0				0	60
	A06	SYBR	Tai6.52235.1	Unkn	PH		20.7744	20.807	0				0	60
	A07	SYBR	Tai6.41483.1	Unkn	PH		24.1936	24.2532	0				0	60
	A08	SYBR	Tai6.41483.1	Unkn	PH		24.3513	24.2532	0				0	60
	A09	SYBR	Tai6.41483.1	Unkn	PH		24.2148	24.2532	0				0	60
	A10	SYBR	Tai6.33632.1	Unkn	PH		21.622	21.6832	0				0	60
	A11	SYBR	Tai6.33632.1	Unkn	PH		21.7814	21.6832	0				0	60
	A12	SYBR	Tai6.33632.1	Unkn	PH		21.6461	21.6832	0				0	60
	B01	SYBR	Tai6.33608.1	Unkn	PH		28.3361	28.3971	0				0	60
	B02	SYBR	Tai6.33608.1	Unkn	PH		28.4936	28.3971	0				0	60
	B03	SYBR	Tai6.33608.1	Unkn	PH		28.3617	28.3971	0				0	60
	B04	SYBR	Tai6.31820.1	Unkn	PH		25.3098	25.3589	0				0	60
	B05	SYBR	Tai6.31820.1	Unkn	PH		25.4352	25.3589	0				0	60
	B06	SYBR	Tai6.31820.1	Unkn	PH		25.3318	25.3589	0				0	60
	B07	SYBR	Tai6.31294.1	Unkn	PH		22.5836	22.6803	0				0	60
	B08	SYBR	Tai6.31294.1	Unkn	PH		22.8424	22.6803	0				0	60
	B09	SYBR	Tai6.31294.1	Unkn	PH		22.6151	22.6803	0				0	60
	B10	SYBR		Unkn				0	0				0	60
	B11	SYBR		Unkn				0	0				0	60
	B12	SYBR		Unkn				0	0				0	60
	C01	SYBR	Actin	Unkn	WH		24.4451	24.2275	0				0	60
	C02	SYBR	Actin	Unkn	WH		24.2805	24.2275	0				0	60
	C03	SYBR	Actin	Unkn	WH		23.957	24.2275	0				0	60
	C04	SYBR	Tai6.52235.1	Unkn	WH		24.5622	24.4247	0				0	60
	C05	SYBR	Tai6.52235.1	Unkn	WH		24.5215	24.4247	0				0	60
	C06	SYBR	Tai6.52235.1	Unkn	WH		24.1905	24.4247	0				0	60
	C07	SYBR	Tai6.41483.1	Unkn	WH		27.071	26.7729	0				0	60
	C08	SYBR	Tai6.41483.1	Unkn	WH		26.5398	26.7729	0				0	60
	C09	SYBR	Tai6.41483.1	Unkn	WH		26.7079	26.7729	0				0	60
	C10	SYBR	Tai6.33632.1	Unkn	WH		25.9614	25.7749	0				0	60
	C11	SYBR	Tai6.33632.1	Unkn	WH		25.873	25.7749	0			0	0	60
	C12	SYBR	Tai6.33632.1	Unkn	WH		25.4903	25.7749	0			0	0	60
	D01	SYBR	Tai6.33608.1	Unkn	WH		30.0768	29.906	0				0	60
	D02	SYBR	Tai6.33608.1	Unkn	WH		29.9217	29.906	0				0	60
	D03	SYBR	Tai6.33608.1	Unkn	WH		29.7195	29.906	0				0	60
	D04	SYBR	Tai6.31820.1	Unkn	WH		27.5932	27.4602	0				0	60
	D05	SYBR	Tai6.31820.1	Unkn	WH		27.7185	27.4602	0				0	60
	D06	SYBR	Tai6.31820.1	Unkn	WH		27.0689	27.4602	0				0	60
	D07	SYBR	Tai6.31294.1	Unkn	WH		23.7333	23.5248	0				0	60
	D08	SYBR	Tai6.31294.1	Unkn	WH		23.5763	23.5248	0				0	60
	D09	SYBR	Tai6.31294.1	Unkn	WH		23.2649	23.5248	0				0	60
	D10	SYBR		Unkn				0	0				0	60
	D11	SYBR		Unkn				0	0				0	60
	D12	SYBR		Unkn				0	0				0	60
	E01	SYBR	Actin	Unkn	PL		24.7141	24.8934	0				0	60
	E02	SYBR	Actin	Unkn	PL		24.8551	24.8934	0				0	60
	E03	SYBR	Actin	Unkn	PL		25.111	24.8934	0				0	60
	E04	SYBR	Tai6.52235.1	Unkn	PL		21.6764	21.8134	0				0	60
	E05	SYBR	Tai6.52235.1	Unkn	PL		21.8374	21.8134	0				0	60
	E06	SYBR	Tai6.52235.1	Unkn	PL		21.9263	21.8134	0				0	60
	E07	SYBR	Tai6.41483.1	Unkn	PL		25.2272	25.4275	0				0	60
	E08	SYBR	Tai6.41483.1	Unkn	PL		25.3582	25.4275	0				0	60
	E09	SYBR	Tai6.41483.1	Unkn	PL		25.6972	25.4275	0				0	60
	E10	SYBR	Tai6.33632.1	Unkn	PL		23.0776	23.2329	0				0	60
	E11	SYBR	Tai6.33632.1	Unkn	PL		23.2219	23.2329	0				0	60
	E12	SYBR	Tai6.33632.1	Unkn	PL		23.3991	23.2329	0				0	60
	F01	SYBR	Tai6.33608.1	Unkn	PL		28.6767	28.8693	0				0	60
	F02	SYBR	Tai6.33608.1	Unkn	PL		28.8121	28.8693	0				0	60
	F03	SYBR	Tai6.33608.1	Unkn	PL		29.119	28.8693	0				0	60
	F04	SYBR	Tai6.31820.1	Unkn	PL		25.6316	25.7917	0				0	60
	F05	SYBR	Tai6.31820.1	Unkn	PL		25.7537	25.7917	0				0	60
	F06	SYBR	Tai6.31820.1	Unkn	PL		25.9898	25.7917	0				0	60
	F07	SYBR	Tai6.31294.1	Unkn	PL		22.4391	22.559	0				0	60
	F08	SYBR	Tai6.31294.1	Unkn	PL		22.5254	22.559	0				0	60
	F09	SYBR	Tai6.31294.1	Unkn	PL		22.7124	22.559	0				0	60
	F10	SYBR		Unkn				0	0				0	60
	F11	SYBR		Unkn				0	0			0	0	60
	F12	SYBR		Unkn				0	0			0	0	60
	G01	SYBR	Actin	Unkn	WL		24.6492	24.6901	0				0	60
	G02	SYBR	Actin	Unkn	WL		24.5988	24.6901	0				0	60
	G03	SYBR	Actin	Unkn	WL		24.8222	24.6901	0				0	60
	G04	SYBR	Tai6.52235.1	Unkn	WL		26.8905	26.989	0				0	60
	G05	SYBR	Tai6.52235.1	Unkn	WL		26.7139	26.989	0				0	60
	G06	SYBR	Tai6.52235.1	Unkn	WL		27.3627	26.989	0				0	60
	G07	SYBR	Tai6.41483.1	Unkn	WL		26.9536	27.115	0				0	60
	G08	SYBR	Tai6.41483.1	Unkn	WL		27.2496	27.115	0				0	60
	G09	SYBR	Tai6.41483.1	Unkn	WL		27.1417	27.115	0				0	60
	G10	SYBR	Tai6.33632.1	Unkn	WL		26.5893	26.6549	0				0	60
	G11	SYBR	Tai6.33632.1	Unkn	WL		26.6384	26.6549	0				0	60
	G12	SYBR	Tai6.33632.1	Unkn	WL		26.7371	26.6549	0			0	0	60
	H01	SYBR	Tai6.33608.1	Unkn	WL		29.8285	29.9092	0				0	60
	H02	SYBR	Tai6.33608.1	Unkn	WL		29.8917	29.9092	0				0	60
	H03	SYBR	Tai6.33608.1	Unkn	WL		30.0075	29.9092	0				0	60
	H04	SYBR	Tai6.31820.1	Unkn	WL		27.5127	27.5968	0				0	60
	H05	SYBR	Tai6.31820.1	Unkn	WL		27.4397	27.5968	0				0	60
	H06	SYBR	Tai6.31820.1	Unkn	WL		27.8379	27.5968	0				0	60
	H07	SYBR	Tai6.31294.1	Unkn	WL		23.6534	23.6295	0				0	60
	H08	SYBR	Tai6.31294.1	Unkn	WL		23.4495	23.6295	0				0	60
	H09	SYBR	Tai6.31294.1	Unkn	WL		23.7856	23.6295	0				0	60
	H10	SYBR		Unkn				0	0				0	60
	H11	SYBR		Unkn				0	0				0	60
	H12	SYBR		Unkn				0	0			0	0	60

## Sheet: Run Information
File Name	admin_2021-07-10 12-02-51_CT018668.pcrd
Created By User	admin
Notes
ID
Run Started	07/10/2021 04:03:07 UTC
Run Ended	07/10/2021 05:11:12 UTC
Sample Vol	10
Lid Temp	105
Protocol File Name	PrimePCR.prcl
Plate Setup File Name	Default_PrimePCR_96_runfile.pltd
Base Serial Number	CT018668
Optical Head Serial Number	785BR13656
CFX Manager Version	3.1.1517.0823.
