# Supplementary material for: Comparative full-length transcriptome analysis by Oxford Nanopore Technologies reveals genes involved in anthocyanin accumulation in storage roots of sweet potatoes (Ipomoea batatas L.)
Source: PeerJ. 2022 Jul 12;10:e13688. doi: 10.7717/peerj.13688 (PMC9285475; doi:10.7717/peerj.13688)
Supplement: Supplemental Information 4 [file peerj-10-13688-s011.zip]

Archive with 25 entries (24 files):
- Power analysis/
- Power analysis/sample_depth_stats.txt
- __MACOSX/Power analysis/._sample_depth_stats.txt
- Power analysis/.DS_Store
- __MACOSX/Power analysis/._.DS_Store
- Power analysis/sample_group_depth_stats.txt
- __MACOSX/Power analysis/._sample_group_depth_stats.txt
- Power analysis/gene_seq_depth.txt
- __MACOSX/Power analysis/._gene_seq_depth.txt
- Power analysis/PL_vs_WL_power.txt
- __MACOSX/Power analysis/._PL_vs_WL_power.txt
- Power analysis/PH_vs_WH_power.txt
- __MACOSX/Power analysis/._PH_vs_WH_power.txt
- Power analysis/PCC_stats.txt
- __MACOSX/Power analysis/._PCC_stats.txt
- Power analysis/PL_vs_WL_power.png
- __MACOSX/Power analysis/._PL_vs_WL_power.png
- Power analysis/PL_vs_WL_power.pdf
- __MACOSX/Power analysis/._PL_vs_WL_power.pdf
- Power analysis/all_sample_PCC.txt
- __MACOSX/Power analysis/._all_sample_PCC.txt
- Power analysis/PH_vs_WH_power.pdf
- __MACOSX/Power analysis/._PH_vs_WH_power.pdf
- Power analysis/PH_vs_WH_power.png
- __MACOSX/Power analysis/._PH_vs_WH_power.png
