# Supplementary material for: Comparative full-length transcriptome analysis by Oxford Nanopore Technologies reveals genes involved in anthocyanin accumulation in storage roots of sweet potatoes (Ipomoea batatas L.)
Source: PeerJ. 2022 Jul 12;10:e13688. doi: 10.7717/peerj.13688 (PMC9285475; doi:10.7717/peerj.13688)
Supplement: Supplemental Information 4 [file peerj-10-13688-s011.zip › Power analysis/sample_depth_stats.txt]

sample	min_depth	mean_depth	max_depth
PH01	0	91.1020924738441	230261
PH02	0	68.1652282917892	338253
PH03	0	90.2272551950243	320148
PL01	0	61.5631599247867	224854
PL02	0	83.7077045465503	243566
PL03	0	59.779229545345	167778
WH01	0	88.0480208283111	290294
WH02	0	64.5243720167784	307668
WH03	0	65.7128634106359	76494
WL01	0	86.2553155585555	236427
WL02	0	60.4236295260595	220561
WL03	0	77.9497613422689	349033
