# Supplementary material for: Comparative full-length transcriptome analysis by Oxford Nanopore Technologies reveals genes involved in anthocyanin accumulation in storage roots of sweet potatoes (Ipomoea batatas L.)
Source: PeerJ. 2022 Jul 12;10:e13688. doi: 10.7717/peerj.13688 (PMC9285475; doi:10.7717/peerj.13688)
Supplement: Supplemental Information 4 [file peerj-10-13688-s011.zip › Power analysis/sample_group_depth_stats.txt]

sample_group	min_depth	mean_depth	max_depth
PH	0	83.1648586535525	338253
PL	0	68.350031338894	243566
WH	0	72.7617520852418	307668
WL	0	74.876235475628	349033
