# Supplementary material for: Comparative full-length transcriptome analysis by Oxford Nanopore Technologies reveals genes involved in anthocyanin accumulation in storage roots of sweet potatoes (Ipomoea batatas L.)
Source: PeerJ. 2022 Jul 12;10:e13688. doi: 10.7717/peerj.13688 (PMC9285475; doi:10.7717/peerj.13688)
Supplement: Supplemental Information 4 [file peerj-10-13688-s011.zip › Power analysis/gene_seq_depth.txt]

gene_ID	sample	sample_group	depth
ONT.10000	PH01	PH	58
ONT.10008	PH01	PH	1
ONT.1001	PH01	PH	1
ONT.10011	PH01	PH	94
ONT.10012	PH01	PH	2
ONT.10017	PH01	PH	9
ONT.10023	PH01	PH	26
ONT.10025	PH01	PH	16
ONT.10028	PH01	PH	6
ONT.10034	PH01	PH	5
ONT.10035	PH01	PH	15
ONT.10036	PH01	PH	55
ONT.1004	PH01	PH	171
ONT.10040	PH01	PH	5
ONT.10042	PH01	PH	2
ONT.10046	PH01	PH	12
ONT.10050	PH01	PH	0
ONT.10051	PH01	PH	143
ONT.10053	PH01	PH	2
ONT.10056	PH01	PH	5
ONT.10063	PH01	PH	501
ONT.10064	PH01	PH	3
ONT.10065	PH01	PH	25
ONT.10066	PH01	PH	4
ONT.10069	PH01	PH	127
ONT.10070	PH01	PH	163
ONT.10073	PH01	PH	1
ONT.10075	PH01	PH	7
ONT.10076	PH01	PH	47
ONT.10078	PH01	PH	89
ONT.10079	PH01	PH	5
ONT.10082	PH01	PH	7
ONT.10084	PH01	PH	6
ONT.10086	PH01	PH	133
ONT.10092	PH01	PH	4
ONT.10095	PH01	PH	181
ONT.10099	PH01	PH	42
ONT.1010	PH01	PH	12
ONT.10100	PH01	PH	41
ONT.10102	PH01	PH	1
ONT.10103	PH01	PH	14
ONT.10106	PH01	PH	1
ONT.10107	PH01	PH	50
ONT.1011	PH01	PH	6
ONT.10111	PH01	PH	11
ONT.10114	PH01	PH	0
ONT.10117	PH01	PH	12
ONT.10118	PH01	PH	13
ONT.10126	PH01	PH	3
ONT.10130	PH01	PH	12
ONT.10132	PH01	PH	25
ONT.10139	PH01	PH	1
ONT.1014	PH01	PH	7
ONT.10142	PH01	PH	0
ONT.10147	PH01	PH	164
ONT.10154	PH01	PH	0
ONT.10155	PH01	PH	7
ONT.10158	PH01	PH	6
ONT.10160	PH01	PH	33
ONT.10171	PH01	PH	64
ONT.10175	PH01	PH	8
ONT.10179	PH01	PH	19
ONT.10180	PH01	PH	72
ONT.10182	PH01	PH	21
ONT.10185	PH01	PH	40
ONT.10188	PH01	PH	9
ONT.1019	PH01	PH	37
ONT.10191	PH01	PH	0
ONT.10192	PH01	PH	67
ONT.10193	PH01	PH	10
ONT.10198	PH01	PH	459
ONT.10203	PH01	PH	1
ONT.10216	PH01	PH	9
ONT.10223	PH01	PH	36
ONT.10224	PH01	PH	0
ONT.10229	PH01	PH	22
ONT.10230	PH01	PH	0
ONT.10235	PH01	PH	64
ONT.10238	PH01	PH	54
ONT.10244	PH01	PH	0
ONT.10258	PH01	PH	262
ONT.10259	PH01	PH	17
ONT.1026	PH01	PH	62
ONT.10261	PH01	PH	30
ONT.10263	PH01	PH	257
ONT.10278	PH01	PH	7
ONT.10288	PH01	PH	5
ONT.10289	PH01	PH	110
ONT.10291	PH01	PH	0
ONT.10292	PH01	PH	129
ONT.10293	PH01	PH	30
ONT.10294	PH01	PH	3
ONT.10295	PH01	PH	3
ONT.10297	PH01	PH	19
ONT.10305	PH01	PH	0
ONT.10306	PH01	PH	28
ONT.10308	PH01	PH	31
ONT.1031	PH01	PH	75
ONT.10310	PH01	PH	1
ONT.10312	PH01	PH	1
ONT.10318	PH01	PH	43
ONT.10321	PH01	PH	25
ONT.10334	PH01	PH	80
ONT.10335	PH01	PH	10
ONT.10336	PH01	PH	3
ONT.10345	PH01	PH	7
ONT.10347	PH01	PH	91
ONT.10348	PH01	PH	1
ONT.10350	PH01	PH	1
ONT.10352	PH01	PH	12
ONT.10359	PH01	PH	243
ONT.10360	PH01	PH	7
ONT.10363	PH01	PH	30
ONT.10368	PH01	PH	96
ONT.1037	PH01	PH	9
ONT.10372	PH01	PH	40
ONT.10375	PH01	PH	12
ONT.10376	PH01	PH	1
ONT.10378	PH01	PH	1
ONT.10380	PH01	PH	18
ONT.10381	PH01	PH	18
ONT.10382	PH01	PH	30
ONT.10385	PH01	PH	24
ONT.10386	PH01	PH	38
ONT.10391	PH01	PH	7
ONT.10392	PH01	PH	14
ONT.10396	PH01	PH	82
ONT.10397	PH01	PH	3
ONT.104	PH01	PH	198
ONT.10403	PH01	PH	10
ONT.10405	PH01	PH	86
ONT.10407	PH01	PH	100
ONT.10409	PH01	PH	3
ONT.1041	PH01	PH	11
ONT.10411	PH01	PH	7
ONT.10413	PH01	PH	5
ONT.10419	PH01	PH	11
ONT.10421	PH01	PH	26
ONT.10423	PH01	PH	98
ONT.10428	PH01	PH	51
ONT.10429	PH01	PH	20
ONT.10431	PH01	PH	22
ONT.10442	PH01	PH	20
ONT.10443	PH01	PH	3
ONT.10448	PH01	PH	70
ONT.10452	PH01	PH	119
ONT.10453	PH01	PH	0
ONT.10456	PH01	PH	23
ONT.1046	PH01	PH	28
ONT.10460	PH01	PH	53
ONT.10461	PH01	PH	30
ONT.10467	PH01	PH	7
ONT.1047	PH01	PH	35
ONT.10474	PH01	PH	1
ONT.10476	PH01	PH	14
ONT.10478	PH01	PH	3
ONT.10483	PH01	PH	116
ONT.10488	PH01	PH	41
ONT.1049	PH01	PH	312
ONT.10491	PH01	PH	3
ONT.10494	PH01	PH	1
ONT.10496	PH01	PH	43
ONT.10497	PH01	PH	44
ONT.1050	PH01	PH	26
ONT.10501	PH01	PH	71
ONT.10505	PH01	PH	5
ONT.10511	PH01	PH	0
ONT.10514	PH01	PH	2
ONT.10517	PH01	PH	0
ONT.10524	PH01	PH	21
ONT.10535	PH01	PH	4
ONT.10539	PH01	PH	0
ONT.10542	PH01	PH	5
ONT.10552	PH01	PH	453
ONT.10554	PH01	PH	1
ONT.10555	PH01	PH	51
ONT.10556	PH01	PH	35
ONT.10557	PH01	PH	61
ONT.10558	PH01	PH	4
ONT.10560	PH01	PH	245
ONT.10577	PH01	PH	0
ONT.10588	PH01	PH	6
ONT.10589	PH01	PH	47
ONT.10591	PH01	PH	33
ONT.10593	PH01	PH	99
ONT.10595	PH01	PH	14
ONT.10599	PH01	PH	66
ONT.106	PH01	PH	18
ONT.1060	PH01	PH	2
ONT.10601	PH01	PH	0
ONT.10605	PH01	PH	7
ONT.1061	PH01	PH	4
ONT.10610	PH01	PH	20
ONT.10618	PH01	PH	68
ONT.10619	PH01	PH	1142
ONT.10626	PH01	PH	3
ONT.10628	PH01	PH	25
ONT.10633	PH01	PH	28
ONT.10636	PH01	PH	7
ONT.10640	PH01	PH	56
ONT.10645	PH01	PH	23
ONT.10649	PH01	PH	2
ONT.10654	PH01	PH	14
ONT.10657	PH01	PH	7
ONT.10659	PH01	PH	11
ONT.10669	PH01	PH	21
ONT.1067	PH01	PH	21
ONT.10670	PH01	PH	6
ONT.10673	PH01	PH	0
ONT.10674	PH01	PH	1192
ONT.10675	PH01	PH	70
ONT.10679	PH01	PH	426
ONT.1068	PH01	PH	431
ONT.10683	PH01	PH	96
ONT.10684	PH01	PH	0
ONT.10685	PH01	PH	13
ONT.10686	PH01	PH	16
ONT.10690	PH01	PH	1
ONT.10694	PH01	PH	3
ONT.10695	PH01	PH	29
ONT.10698	PH01	PH	1
ONT.1070	PH01	PH	21
ONT.10723	PH01	PH	1
ONT.10726	PH01	PH	4
ONT.10729	PH01	PH	53
ONT.10731	PH01	PH	6
ONT.10732	PH01	PH	41
ONT.10736	PH01	PH	18
ONT.1074	PH01	PH	65
ONT.10740	PH01	PH	11
ONT.10745	PH01	PH	23
ONT.10747	PH01	PH	36
ONT.10748	PH01	PH	2
ONT.1075	PH01	PH	0
ONT.10752	PH01	PH	75
ONT.10756	PH01	PH	71
ONT.10760	PH01	PH	12
ONT.10766	PH01	PH	17
ONT.10767	PH01	PH	27
ONT.10768	PH01	PH	30
ONT.1077	PH01	PH	141
ONT.10773	PH01	PH	1
ONT.10778	PH01	PH	25
ONT.10780	PH01	PH	88
ONT.10781	PH01	PH	40
ONT.10782	PH01	PH	9
ONT.10787	PH01	PH	9
ONT.10789	PH01	PH	9
ONT.10794	PH01	PH	11
ONT.10804	PH01	PH	0
ONT.10810	PH01	PH	63
ONT.10812	PH01	PH	24
ONT.10817	PH01	PH	46
ONT.10819	PH01	PH	13
ONT.1082	PH01	PH	24
ONT.10820	PH01	PH	15
ONT.10821	PH01	PH	27
ONT.10822	PH01	PH	216
ONT.10823	PH01	PH	32
ONT.10831	PH01	PH	22
ONT.10833	PH01	PH	10
ONT.10834	PH01	PH	14
ONT.10836	PH01	PH	21
ONT.10848	PH01	PH	30
ONT.10851	PH01	PH	19
ONT.10852	PH01	PH	44
ONT.10855	PH01	PH	25
ONT.10865	PH01	PH	0
ONT.10872	PH01	PH	19
ONT.10873	PH01	PH	40
ONT.10875	PH01	PH	61
ONT.10878	PH01	PH	75
ONT.10880	PH01	PH	22
ONT.10882	PH01	PH	3
ONT.10884	PH01	PH	7
ONT.10885	PH01	PH	0
ONT.10886	PH01	PH	278
ONT.10887	PH01	PH	13
ONT.10898	PH01	PH	33
ONT.10900	PH01	PH	2
ONT.10910	PH01	PH	0
ONT.10911	PH01	PH	57
ONT.10914	PH01	PH	25
ONT.10917	PH01	PH	11
ONT.10918	PH01	PH	5
ONT.1092	PH01	PH	83
ONT.10925	PH01	PH	37
ONT.10936	PH01	PH	8
ONT.10940	PH01	PH	18
ONT.10946	PH01	PH	14
ONT.10960	PH01	PH	22
ONT.10966	PH01	PH	9
ONT.10967	PH01	PH	3
ONT.10968	PH01	PH	28
ONT.10970	PH01	PH	8
ONT.10972	PH01	PH	10
ONT.10975	PH01	PH	38
ONT.10985	PH01	PH	76
ONT.10987	PH01	PH	71
ONT.10999	PH01	PH	21
ONT.11	PH01	PH	10
ONT.11001	PH01	PH	50
ONT.11002	PH01	PH	11
ONT.11003	PH01	PH	32
ONT.11006	PH01	PH	79
ONT.11007	PH01	PH	2
ONT.11012	PH01	PH	2
ONT.11013	PH01	PH	1
ONT.11014	PH01	PH	4857
ONT.11017	PH01	PH	16
ONT.11018	PH01	PH	10
ONT.11020	PH01	PH	0
ONT.11024	PH01	PH	54
ONT.11025	PH01	PH	238
ONT.11029	PH01	PH	188
ONT.11030	PH01	PH	29
ONT.11042	PH01	PH	3
ONT.11048	PH01	PH	12
ONT.11054	PH01	PH	19
ONT.11056	PH01	PH	7
ONT.11060	PH01	PH	7
ONT.11064	PH01	PH	13
ONT.11065	PH01	PH	224
ONT.11069	PH01	PH	4
ONT.11070	PH01	PH	15
ONT.11073	PH01	PH	23
ONT.11075	PH01	PH	59
ONT.11076	PH01	PH	6
ONT.11079	PH01	PH	16
ONT.11080	PH01	PH	1766
ONT.11081	PH01	PH	21
ONT.11082	PH01	PH	0
ONT.11088	PH01	PH	67
ONT.11094	PH01	PH	76
ONT.11096	PH01	PH	6
ONT.11097	PH01	PH	93
ONT.11098	PH01	PH	2
ONT.11102	PH01	PH	81
ONT.11108	PH01	PH	2
ONT.11112	PH01	PH	106
ONT.11119	PH01	PH	2
ONT.11120	PH01	PH	9
ONT.11122	PH01	PH	118
ONT.11129	PH01	PH	21
ONT.11136	PH01	PH	3
ONT.1114	PH01	PH	143
ONT.11140	PH01	PH	32
ONT.11141	PH01	PH	64
ONT.11143	PH01	PH	25
ONT.11144	PH01	PH	2
ONT.11153	PH01	PH	1
ONT.11154	PH01	PH	9
ONT.11156	PH01	PH	91
ONT.11161	PH01	PH	8
ONT.1117	PH01	PH	151
ONT.11170	PH01	PH	16
ONT.11171	PH01	PH	9
ONT.11175	PH01	PH	71
ONT.1118	PH01	PH	6
ONT.11185	PH01	PH	4
ONT.11187	PH01	PH	71
ONT.11189	PH01	PH	1
ONT.11190	PH01	PH	28
ONT.11193	PH01	PH	5
ONT.11200	PH01	PH	7
ONT.11201	PH01	PH	5
ONT.11205	PH01	PH	0
ONT.11215	PH01	PH	28
ONT.11216	PH01	PH	3
ONT.11220	PH01	PH	3
ONT.11228	PH01	PH	2
ONT.11229	PH01	PH	1
ONT.11230	PH01	PH	18
ONT.11232	PH01	PH	55
ONT.11235	PH01	PH	72
ONT.11236	PH01	PH	0
ONT.11245	PH01	PH	4
ONT.11248	PH01	PH	16
ONT.11249	PH01	PH	24
ONT.11253	PH01	PH	22
ONT.11258	PH01	PH	70
ONT.11259	PH01	PH	40
ONT.11268	PH01	PH	9
ONT.11271	PH01	PH	0
ONT.11278	PH01	PH	20
ONT.11279	PH01	PH	52
ONT.11281	PH01	PH	55
ONT.11282	PH01	PH	19
ONT.11287	PH01	PH	2
ONT.11289	PH01	PH	44
ONT.1129	PH01	PH	73
ONT.11294	PH01	PH	77
ONT.113	PH01	PH	20
ONT.11303	PH01	PH	163
ONT.11308	PH01	PH	18
ONT.11311	PH01	PH	7
ONT.11312	PH01	PH	7
ONT.11315	PH01	PH	133
ONT.11321	PH01	PH	26
ONT.11323	PH01	PH	5
ONT.11327	PH01	PH	23
ONT.11329	PH01	PH	686
ONT.11331	PH01	PH	7
ONT.11334	PH01	PH	21
ONT.11336	PH01	PH	30
ONT.11341	PH01	PH	1
ONT.11343	PH01	PH	41
ONT.11345	PH01	PH	5
ONT.11346	PH01	PH	40
ONT.11348	PH01	PH	22
ONT.11352	PH01	PH	11
ONT.11356	PH01	PH	6
ONT.11357	PH01	PH	3
ONT.11368	PH01	PH	9
ONT.11373	PH01	PH	42
ONT.11374	PH01	PH	81
ONT.11379	PH01	PH	34
ONT.11381	PH01	PH	6
ONT.11385	PH01	PH	11
ONT.11386	PH01	PH	29
ONT.1139	PH01	PH	111
ONT.11405	PH01	PH	4
ONT.11409	PH01	PH	6
ONT.1141	PH01	PH	1
ONT.11416	PH01	PH	10
ONT.11418	PH01	PH	16
ONT.11420	PH01	PH	0
ONT.11423	PH01	PH	30
ONT.11425	PH01	PH	42
ONT.11427	PH01	PH	79
ONT.11429	PH01	PH	21
ONT.1143	PH01	PH	32
ONT.11431	PH01	PH	1
ONT.11432	PH01	PH	0
ONT.11435	PH01	PH	16
ONT.11436	PH01	PH	17
ONT.11439	PH01	PH	16
ONT.1144	PH01	PH	0
ONT.11442	PH01	PH	37
ONT.11443	PH01	PH	34
ONT.11445	PH01	PH	110
ONT.11446	PH01	PH	49
ONT.11447	PH01	PH	7
ONT.11459	PH01	PH	52
ONT.1146	PH01	PH	8
ONT.11460	PH01	PH	59
ONT.11463	PH01	PH	0
ONT.11468	PH01	PH	17
ONT.11470	PH01	PH	134
ONT.11475	PH01	PH	494
ONT.11481	PH01	PH	0
ONT.11484	PH01	PH	29
ONT.11485	PH01	PH	131
ONT.11486	PH01	PH	2
ONT.11487	PH01	PH	38
ONT.11488	PH01	PH	0
ONT.11489	PH01	PH	12
ONT.11490	PH01	PH	24
ONT.11491	PH01	PH	2
ONT.11492	PH01	PH	0
ONT.11493	PH01	PH	20
ONT.11494	PH01	PH	16
ONT.1150	PH01	PH	8
ONT.11510	PH01	PH	0
ONT.11512	PH01	PH	22
ONT.11513	PH01	PH	22
ONT.11514	PH01	PH	23
ONT.11517	PH01	PH	8
ONT.11525	PH01	PH	3
ONT.1153	PH01	PH	5
ONT.11531	PH01	PH	17
ONT.11532	PH01	PH	6
ONT.11535	PH01	PH	39
ONT.11545	PH01	PH	19
ONT.11549	PH01	PH	8
ONT.11550	PH01	PH	10
ONT.11551	PH01	PH	4
ONT.11555	PH01	PH	21
ONT.11556	PH01	PH	4
ONT.11559	PH01	PH	8
ONT.11562	PH01	PH	1
ONT.11563	PH01	PH	313
ONT.11564	PH01	PH	40
ONT.11565	PH01	PH	2
ONT.11566	PH01	PH	7
ONT.11577	PH01	PH	7
ONT.11581	PH01	PH	11
ONT.11587	PH01	PH	46
ONT.11588	PH01	PH	7
ONT.11589	PH01	PH	12
ONT.11592	PH01	PH	44
ONT.11597	PH01	PH	9
ONT.11606	PH01	PH	6
ONT.11608	PH01	PH	21
ONT.11611	PH01	PH	30
ONT.11613	PH01	PH	22
ONT.11614	PH01	PH	0
ONT.11616	PH01	PH	5
ONT.1162	PH01	PH	23
ONT.11622	PH01	PH	14
ONT.11628	PH01	PH	20
ONT.11629	PH01	PH	4
ONT.1163	PH01	PH	150
ONT.11631	PH01	PH	5
ONT.11635	PH01	PH	24
ONT.11644	PH01	PH	109
ONT.11646	PH01	PH	6
ONT.11656	PH01	PH	21
ONT.11659	PH01	PH	9
ONT.1166	PH01	PH	2
ONT.11664	PH01	PH	2
ONT.11665	PH01	PH	44
ONT.11667	PH01	PH	80
ONT.11672	PH01	PH	16
ONT.11673	PH01	PH	13
ONT.11676	PH01	PH	11
ONT.1168	PH01	PH	24
ONT.11683	PH01	PH	60
ONT.11687	PH01	PH	33
ONT.11690	PH01	PH	19
ONT.11692	PH01	PH	29
ONT.11693	PH01	PH	484
ONT.11694	PH01	PH	22
ONT.11698	PH01	PH	9
ONT.11699	PH01	PH	19
ONT.11702	PH01	PH	16
ONT.11704	PH01	PH	8
ONT.11705	PH01	PH	10
ONT.11713	PH01	PH	3
ONT.11716	PH01	PH	19
ONT.11719	PH01	PH	0
ONT.11723	PH01	PH	38
ONT.11724	PH01	PH	23
ONT.11734	PH01	PH	9
ONT.11736	PH01	PH	70
ONT.11740	PH01	PH	11
ONT.11747	PH01	PH	26
ONT.11749	PH01	PH	2
ONT.11750	PH01	PH	37
ONT.11753	PH01	PH	9
ONT.11754	PH01	PH	0
ONT.11756	PH01	PH	0
ONT.11757	PH01	PH	22
ONT.11759	PH01	PH	24
ONT.11761	PH01	PH	71
ONT.11762	PH01	PH	5
ONT.11767	PH01	PH	18
ONT.11769	PH01	PH	14
ONT.11770	PH01	PH	18
ONT.11773	PH01	PH	31
ONT.11775	PH01	PH	6
ONT.11776	PH01	PH	27
ONT.11777	PH01	PH	0
ONT.11779	PH01	PH	17
ONT.11784	PH01	PH	23
ONT.11788	PH01	PH	216
ONT.1179	PH01	PH	4
ONT.11791	PH01	PH	17
ONT.11799	PH01	PH	6
ONT.118	PH01	PH	5
ONT.1180	PH01	PH	458
ONT.11803	PH01	PH	23
ONT.11804	PH01	PH	0
ONT.11805	PH01	PH	8
ONT.11806	PH01	PH	1
ONT.11807	PH01	PH	22
ONT.11810	PH01	PH	3
ONT.11813	PH01	PH	0
ONT.11814	PH01	PH	5
ONT.11815	PH01	PH	52
ONT.11816	PH01	PH	8
ONT.11821	PH01	PH	30
ONT.11822	PH01	PH	129
ONT.11828	PH01	PH	44
ONT.11829	PH01	PH	621
ONT.11838	PH01	PH	9
ONT.1184	PH01	PH	70
ONT.11840	PH01	PH	3
ONT.11843	PH01	PH	6
ONT.11847	PH01	PH	0
ONT.11850	PH01	PH	3
ONT.11855	PH01	PH	39
ONT.11856	PH01	PH	0
ONT.11858	PH01	PH	395
ONT.11859	PH01	PH	99
ONT.11865	PH01	PH	14
ONT.1187	PH01	PH	13
ONT.11872	PH01	PH	27
ONT.11878	PH01	PH	100
ONT.11879	PH01	PH	47
ONT.11885	PH01	PH	11
ONT.11891	PH01	PH	32
ONT.11894	PH01	PH	4
ONT.119	PH01	PH	14
ONT.11905	PH01	PH	28
ONT.11909	PH01	PH	0
ONT.11910	PH01	PH	13
ONT.11912	PH01	PH	58
ONT.11922	PH01	PH	8
ONT.11924	PH01	PH	2
ONT.11930	PH01	PH	16
ONT.11931	PH01	PH	45
ONT.11936	PH01	PH	31
ONT.11938	PH01	PH	10
ONT.11939	PH01	PH	255
ONT.11943	PH01	PH	23
ONT.11955	PH01	PH	15
ONT.11957	PH01	PH	78
ONT.11958	PH01	PH	72
ONT.11959	PH01	PH	18
ONT.11961	PH01	PH	5
ONT.11962	PH01	PH	119
ONT.11964	PH01	PH	20
ONT.11966	PH01	PH	5
ONT.11969	PH01	PH	3
ONT.11975	PH01	PH	1
ONT.1198	PH01	PH	15
ONT.11985	PH01	PH	14
ONT.11990	PH01	PH	6
ONT.11993	PH01	PH	20
ONT.12004	PH01	PH	0
ONT.12006	PH01	PH	9
ONT.1201	PH01	PH	36
ONT.12011	PH01	PH	1
ONT.12012	PH01	PH	3
ONT.12013	PH01	PH	197
ONT.12014	PH01	PH	14
ONT.12017	PH01	PH	53
ONT.12018	PH01	PH	55
ONT.1202	PH01	PH	30
ONT.12023	PH01	PH	28
ONT.12025	PH01	PH	74
ONT.12034	PH01	PH	1
ONT.12039	PH01	PH	78
ONT.12040	PH01	PH	43
ONT.12042	PH01	PH	0
ONT.12054	PH01	PH	24
ONT.12056	PH01	PH	10
ONT.12058	PH01	PH	23
ONT.1206	PH01	PH	6
ONT.12061	PH01	PH	5
ONT.12062	PH01	PH	22
ONT.12068	PH01	PH	1
ONT.12069	PH01	PH	99
ONT.12071	PH01	PH	2
ONT.12080	PH01	PH	63
ONT.12084	PH01	PH	2
ONT.12086	PH01	PH	17
ONT.12090	PH01	PH	1
ONT.12098	PH01	PH	50
ONT.121	PH01	PH	73
ONT.12103	PH01	PH	20
ONT.12104	PH01	PH	73
ONT.12109	PH01	PH	24
ONT.12110	PH01	PH	89
ONT.12111	PH01	PH	0
ONT.12119	PH01	PH	26
ONT.1212	PH01	PH	26
ONT.12120	PH01	PH	28
ONT.12121	PH01	PH	59
ONT.12122	PH01	PH	113
ONT.12128	PH01	PH	6
ONT.12130	PH01	PH	18
ONT.12131	PH01	PH	1
ONT.1214	PH01	PH	15
ONT.12140	PH01	PH	8
ONT.12142	PH01	PH	25
ONT.12145	PH01	PH	5
ONT.12149	PH01	PH	16
ONT.12152	PH01	PH	22
ONT.12153	PH01	PH	0
ONT.12157	PH01	PH	8
ONT.12158	PH01	PH	12
ONT.12162	PH01	PH	20
ONT.12163	PH01	PH	104
ONT.12167	PH01	PH	12
ONT.12169	PH01	PH	0
ONT.12178	PH01	PH	0
ONT.1218	PH01	PH	345
ONT.12188	PH01	PH	21
ONT.12189	PH01	PH	13
ONT.12193	PH01	PH	10
ONT.12199	PH01	PH	112
ONT.12204	PH01	PH	22
ONT.12205	PH01	PH	0
ONT.12206	PH01	PH	32
ONT.12209	PH01	PH	9
ONT.12218	PH01	PH	2
ONT.12223	PH01	PH	89
ONT.12224	PH01	PH	114
ONT.12225	PH01	PH	42
ONT.12226	PH01	PH	0
ONT.12232	PH01	PH	53
ONT.12236	PH01	PH	33
ONT.1224	PH01	PH	681
ONT.12243	PH01	PH	32
ONT.12245	PH01	PH	56
ONT.12246	PH01	PH	26
ONT.12248	PH01	PH	4
ONT.12250	PH01	PH	245
ONT.12254	PH01	PH	1
ONT.12257	PH01	PH	170
ONT.12259	PH01	PH	2
ONT.1227	PH01	PH	265
ONT.12274	PH01	PH	3
ONT.12276	PH01	PH	16
ONT.12289	PH01	PH	20
ONT.12293	PH01	PH	12
ONT.12296	PH01	PH	68
ONT.12298	PH01	PH	45
ONT.123	PH01	PH	36
ONT.12302	PH01	PH	62
ONT.12310	PH01	PH	9
ONT.12320	PH01	PH	53
ONT.12321	PH01	PH	18
ONT.12328	PH01	PH	29
ONT.12329	PH01	PH	0
ONT.12330	PH01	PH	52
ONT.12336	PH01	PH	5
ONT.12339	PH01	PH	195
ONT.12341	PH01	PH	4
ONT.12342	PH01	PH	133
ONT.12344	PH01	PH	67
ONT.12356	PH01	PH	113
ONT.12357	PH01	PH	4
ONT.12359	PH01	PH	40
ONT.1236	PH01	PH	20
ONT.12360	PH01	PH	602
ONT.12362	PH01	PH	0
ONT.12364	PH01	PH	92
ONT.12366	PH01	PH	128
ONT.12367	PH01	PH	34
ONT.1237	PH01	PH	302
ONT.12374	PH01	PH	134
ONT.1238	PH01	PH	1
ONT.12386	PH01	PH	0
ONT.12389	PH01	PH	20
ONT.12393	PH01	PH	12
ONT.12398	PH01	PH	17
ONT.1240	PH01	PH	190
ONT.12402	PH01	PH	90
ONT.12406	PH01	PH	41
ONT.12409	PH01	PH	192
ONT.1241	PH01	PH	152
ONT.12413	PH01	PH	4
ONT.12415	PH01	PH	1
ONT.12418	PH01	PH	0
ONT.12419	PH01	PH	20
ONT.12424	PH01	PH	47
ONT.12426	PH01	PH	5
ONT.12427	PH01	PH	9
ONT.1243	PH01	PH	5
ONT.12431	PH01	PH	35
ONT.12433	PH01	PH	13
ONT.12439	PH01	PH	8
ONT.1244	PH01	PH	11
ONT.12441	PH01	PH	15
ONT.12442	PH01	PH	31
ONT.12449	PH01	PH	58
ONT.12452	PH01	PH	84
ONT.12453	PH01	PH	45
ONT.12454	PH01	PH	21
ONT.12458	PH01	PH	2
ONT.12461	PH01	PH	22
ONT.12462	PH01	PH	46
ONT.12469	PH01	PH	214
ONT.12473	PH01	PH	16
ONT.12482	PH01	PH	23
ONT.12484	PH01	PH	3
ONT.12485	PH01	PH	42
ONT.12488	PH01	PH	1
ONT.1249	PH01	PH	0
ONT.12491	PH01	PH	397
ONT.12497	PH01	PH	301
ONT.1251	PH01	PH	2
ONT.12513	PH01	PH	6
ONT.12519	PH01	PH	2
ONT.1252	PH01	PH	2
ONT.12521	PH01	PH	13
ONT.12525	PH01	PH	79
ONT.12531	PH01	PH	3
ONT.12536	PH01	PH	9
ONT.12537	PH01	PH	0
ONT.12538	PH01	PH	15
ONT.12539	PH01	PH	3
ONT.12545	PH01	PH	0
ONT.12548	PH01	PH	39
ONT.12549	PH01	PH	30
ONT.1255	PH01	PH	21
ONT.12550	PH01	PH	79
ONT.12552	PH01	PH	0
ONT.12553	PH01	PH	7
ONT.12557	PH01	PH	94
ONT.12559	PH01	PH	5
ONT.12560	PH01	PH	2
ONT.12563	PH01	PH	24
ONT.12565	PH01	PH	9
ONT.12566	PH01	PH	1
ONT.12570	PH01	PH	14
ONT.12571	PH01	PH	4
ONT.12572	PH01	PH	1
ONT.12577	PH01	PH	14
ONT.12578	PH01	PH	7
ONT.12589	PH01	PH	45
ONT.12591	PH01	PH	33
ONT.12595	PH01	PH	2
ONT.12596	PH01	PH	13
ONT.12600	PH01	PH	118
ONT.12601	PH01	PH	16
ONT.12607	PH01	PH	8
ONT.12608	PH01	PH	64
ONT.12612	PH01	PH	8
ONT.12619	PH01	PH	30
ONT.12622	PH01	PH	38
ONT.12625	PH01	PH	101
ONT.12629	PH01	PH	1
ONT.12630	PH01	PH	6
ONT.12631	PH01	PH	4
ONT.12636	PH01	PH	6
ONT.12638	PH01	PH	39
ONT.12639	PH01	PH	7
ONT.12645	PH01	PH	5
ONT.12646	PH01	PH	11
ONT.12649	PH01	PH	35
ONT.12652	PH01	PH	30
ONT.12653	PH01	PH	27
ONT.12656	PH01	PH	1
ONT.12657	PH01	PH	40
ONT.12660	PH01	PH	0
ONT.12661	PH01	PH	22
ONT.12666	PH01	PH	142
ONT.12667	PH01	PH	4
ONT.12673	PH01	PH	18
ONT.12684	PH01	PH	15
ONT.12688	PH01	PH	13
ONT.12689	PH01	PH	16
ONT.1269	PH01	PH	24
ONT.12690	PH01	PH	52
ONT.12691	PH01	PH	302
ONT.12693	PH01	PH	86
ONT.12696	PH01	PH	61
ONT.12698	PH01	PH	8
ONT.12699	PH01	PH	1
ONT.1270	PH01	PH	15
ONT.12700	PH01	PH	53
ONT.12704	PH01	PH	21
ONT.12705	PH01	PH	9
ONT.1271	PH01	PH	293
ONT.12714	PH01	PH	20
ONT.12716	PH01	PH	12
ONT.1272	PH01	PH	29
ONT.12722	PH01	PH	41
ONT.12724	PH01	PH	142
ONT.12728	PH01	PH	372
ONT.12729	PH01	PH	34
ONT.12731	PH01	PH	17
ONT.12734	PH01	PH	48
ONT.12737	PH01	PH	82
ONT.1274	PH01	PH	20
ONT.12741	PH01	PH	5
ONT.12742	PH01	PH	0
ONT.12743	PH01	PH	1
ONT.12747	PH01	PH	52
ONT.12748	PH01	PH	37
ONT.12751	PH01	PH	27
ONT.12752	PH01	PH	67
ONT.12753	PH01	PH	0
ONT.12754	PH01	PH	0
ONT.12759	PH01	PH	11
ONT.12761	PH01	PH	35
ONT.12762	PH01	PH	13
ONT.12763	PH01	PH	59
ONT.12764	PH01	PH	10
ONT.12765	PH01	PH	161
ONT.12767	PH01	PH	0
ONT.12768	PH01	PH	4
ONT.12775	PH01	PH	22
ONT.12776	PH01	PH	4
ONT.12778	PH01	PH	623
ONT.12783	PH01	PH	27
ONT.12786	PH01	PH	0
ONT.12788	PH01	PH	25
ONT.12792	PH01	PH	13
ONT.12794	PH01	PH	27
ONT.12799	PH01	PH	3
ONT.1280	PH01	PH	34
ONT.12806	PH01	PH	13
ONT.12810	PH01	PH	25
ONT.12813	PH01	PH	104
ONT.12814	PH01	PH	66
ONT.12820	PH01	PH	0
ONT.12824	PH01	PH	18
ONT.12825	PH01	PH	2
ONT.12829	PH01	PH	33
ONT.12836	PH01	PH	25
ONT.12842	PH01	PH	5
ONT.12844	PH01	PH	7
ONT.12847	PH01	PH	91
ONT.12848	PH01	PH	1
ONT.12849	PH01	PH	72
ONT.1285	PH01	PH	10
ONT.12850	PH01	PH	0
ONT.12859	PH01	PH	14
ONT.12864	PH01	PH	23
ONT.12866	PH01	PH	44
ONT.12867	PH01	PH	74
ONT.12869	PH01	PH	12
ONT.12870	PH01	PH	9
ONT.12872	PH01	PH	45
ONT.12884	PH01	PH	5
ONT.12885	PH01	PH	17
ONT.12887	PH01	PH	29
ONT.12889	PH01	PH	39
ONT.1289	PH01	PH	12
ONT.12890	PH01	PH	16
ONT.12896	PH01	PH	36
ONT.12897	PH01	PH	0
ONT.12902	PH01	PH	11
ONT.12904	PH01	PH	8
ONT.12905	PH01	PH	20
ONT.12906	PH01	PH	208
ONT.12907	PH01	PH	22
ONT.12914	PH01	PH	24
ONT.12915	PH01	PH	4
ONT.12916	PH01	PH	18
ONT.12917	PH01	PH	134
ONT.12922	PH01	PH	2
ONT.12924	PH01	PH	565
ONT.12925	PH01	PH	19
ONT.1293	PH01	PH	84
ONT.12938	PH01	PH	39
ONT.1294	PH01	PH	77
ONT.12942	PH01	PH	7
ONT.12949	PH01	PH	8
ONT.1296	PH01	PH	73
ONT.12961	PH01	PH	12
ONT.12962	PH01	PH	12
ONT.12967	PH01	PH	51
ONT.12972	PH01	PH	6
ONT.12976	PH01	PH	31
ONT.12979	PH01	PH	8
ONT.12997	PH01	PH	2
ONT.13002	PH01	PH	10
ONT.13005	PH01	PH	1
ONT.13006	PH01	PH	56
ONT.13008	PH01	PH	8
ONT.13013	PH01	PH	51
ONT.13014	PH01	PH	15
ONT.13017	PH01	PH	75
ONT.13019	PH01	PH	764
ONT.13032	PH01	PH	4
ONT.13039	PH01	PH	76
ONT.13046	PH01	PH	11
ONT.13049	PH01	PH	368
ONT.13052	PH01	PH	4
ONT.13053	PH01	PH	44
ONT.13057	PH01	PH	12
ONT.13061	PH01	PH	0
ONT.13063	PH01	PH	41
ONT.13064	PH01	PH	2
ONT.13066	PH01	PH	4
ONT.13067	PH01	PH	1
ONT.13071	PH01	PH	28
ONT.13072	PH01	PH	3
ONT.13073	PH01	PH	121
ONT.13074	PH01	PH	358
ONT.13075	PH01	PH	5
ONT.13082	PH01	PH	7
ONT.13083	PH01	PH	7
ONT.13085	PH01	PH	0
ONT.13093	PH01	PH	16
ONT.13095	PH01	PH	15
ONT.13097	PH01	PH	39
ONT.13098	PH01	PH	25
ONT.13099	PH01	PH	137
ONT.13100	PH01	PH	38
ONT.13113	PH01	PH	5
ONT.13116	PH01	PH	21
ONT.13120	PH01	PH	9
ONT.13123	PH01	PH	1
ONT.13124	PH01	PH	17
ONT.13127	PH01	PH	2
ONT.13135	PH01	PH	155
ONT.13136	PH01	PH	4
ONT.13137	PH01	PH	3
ONT.13141	PH01	PH	7
ONT.13152	PH01	PH	2
ONT.13153	PH01	PH	72
ONT.13155	PH01	PH	0
ONT.13161	PH01	PH	18
ONT.13167	PH01	PH	6
ONT.1317	PH01	PH	31
ONT.13175	PH01	PH	36
ONT.13186	PH01	PH	2
ONT.13193	PH01	PH	19
ONT.1320	PH01	PH	36
ONT.13202	PH01	PH	223
ONT.13204	PH01	PH	5
ONT.13207	PH01	PH	31
ONT.1321	PH01	PH	8
ONT.13217	PH01	PH	108
ONT.13219	PH01	PH	7
ONT.13220	PH01	PH	0
ONT.13225	PH01	PH	13
ONT.13230	PH01	PH	6
ONT.13236	PH01	PH	3
ONT.13245	PH01	PH	46
ONT.13246	PH01	PH	30
ONT.13249	PH01	PH	10
ONT.13250	PH01	PH	14
ONT.13251	PH01	PH	2
ONT.13254	PH01	PH	27
ONT.13256	PH01	PH	26
ONT.13257	PH01	PH	333
ONT.13261	PH01	PH	3
ONT.13263	PH01	PH	10
ONT.13264	PH01	PH	5
ONT.13265	PH01	PH	3
ONT.13266	PH01	PH	9
ONT.13267	PH01	PH	0
ONT.13270	PH01	PH	12
ONT.13275	PH01	PH	43
ONT.13288	PH01	PH	39
ONT.13292	PH01	PH	108
ONT.13294	PH01	PH	13
ONT.13298	PH01	PH	1
ONT.13302	PH01	PH	6
ONT.13303	PH01	PH	32
ONT.13305	PH01	PH	43
ONT.13306	PH01	PH	29
ONT.13307	PH01	PH	31
ONT.13309	PH01	PH	42
ONT.13317	PH01	PH	2
ONT.13321	PH01	PH	0
ONT.13329	PH01	PH	49
ONT.13331	PH01	PH	13
ONT.13333	PH01	PH	0
ONT.13334	PH01	PH	12
ONT.13335	PH01	PH	25
ONT.13340	PH01	PH	10
ONT.13344	PH01	PH	22
ONT.13345	PH01	PH	30
ONT.13348	PH01	PH	5
ONT.13349	PH01	PH	17
ONT.13350	PH01	PH	59
ONT.13352	PH01	PH	13
ONT.13358	PH01	PH	3
ONT.13362	PH01	PH	18
ONT.13363	PH01	PH	20
ONT.13365	PH01	PH	9
ONT.13375	PH01	PH	11
ONT.13376	PH01	PH	14
ONT.13377	PH01	PH	0
ONT.13383	PH01	PH	24
ONT.13384	PH01	PH	125
ONT.13386	PH01	PH	26
ONT.13390	PH01	PH	7
ONT.13393	PH01	PH	3
ONT.134	PH01	PH	25
ONT.13401	PH01	PH	1
ONT.13412	PH01	PH	39
ONT.13414	PH01	PH	155
ONT.13415	PH01	PH	0
ONT.13417	PH01	PH	3
ONT.13418	PH01	PH	4
ONT.13424	PH01	PH	29
ONT.13425	PH01	PH	19
ONT.13427	PH01	PH	4
ONT.13428	PH01	PH	657
ONT.13433	PH01	PH	3
ONT.13435	PH01	PH	46
ONT.13436	PH01	PH	6
ONT.13439	PH01	PH	3
ONT.13442	PH01	PH	22
ONT.13447	PH01	PH	65
ONT.13458	PH01	PH	38
ONT.13463	PH01	PH	54
ONT.13465	PH01	PH	43
ONT.13467	PH01	PH	3
ONT.13471	PH01	PH	8
ONT.13472	PH01	PH	167
ONT.13477	PH01	PH	207
ONT.13478	PH01	PH	0
ONT.13486	PH01	PH	8
ONT.13491	PH01	PH	35
ONT.13493	PH01	PH	14
ONT.13496	PH01	PH	10
ONT.13497	PH01	PH	4
ONT.13502	PH01	PH	37
ONT.13504	PH01	PH	250
ONT.1351	PH01	PH	23
ONT.13510	PH01	PH	34
ONT.13515	PH01	PH	7
ONT.13518	PH01	PH	61
ONT.1352	PH01	PH	407
ONT.13520	PH01	PH	11
ONT.13538	PH01	PH	4
ONT.13539	PH01	PH	48
ONT.13541	PH01	PH	15
ONT.13545	PH01	PH	7
ONT.13549	PH01	PH	19
ONT.13554	PH01	PH	0
ONT.13566	PH01	PH	9
ONT.13567	PH01	PH	9
ONT.13568	PH01	PH	78
ONT.13570	PH01	PH	12
ONT.13572	PH01	PH	0
ONT.13573	PH01	PH	136
ONT.13574	PH01	PH	7
ONT.13575	PH01	PH	13
ONT.13577	PH01	PH	0
ONT.13578	PH01	PH	4
ONT.1358	PH01	PH	620
ONT.13582	PH01	PH	670
ONT.13583	PH01	PH	0
ONT.13585	PH01	PH	9
ONT.13586	PH01	PH	35
ONT.13595	PH01	PH	0
ONT.13599	PH01	PH	53
ONT.13601	PH01	PH	85
ONT.13602	PH01	PH	144
ONT.13604	PH01	PH	15
ONT.13606	PH01	PH	11
ONT.13611	PH01	PH	7
ONT.13616	PH01	PH	51
ONT.13623	PH01	PH	1
ONT.13626	PH01	PH	2
ONT.13632	PH01	PH	20
ONT.13633	PH01	PH	0
ONT.13634	PH01	PH	20
ONT.1364	PH01	PH	44
ONT.13640	PH01	PH	21
ONT.13644	PH01	PH	4
ONT.13645	PH01	PH	15
ONT.13649	PH01	PH	18
ONT.13650	PH01	PH	57
ONT.13655	PH01	PH	5
ONT.13658	PH01	PH	35
ONT.13662	PH01	PH	7
ONT.13667	PH01	PH	4
ONT.1367	PH01	PH	95
ONT.13672	PH01	PH	1
ONT.13676	PH01	PH	25
ONT.13677	PH01	PH	21
ONT.13681	PH01	PH	6
ONT.13686	PH01	PH	25
ONT.13688	PH01	PH	4
ONT.13694	PH01	PH	60
ONT.13697	PH01	PH	100
ONT.13698	PH01	PH	209
ONT.13699	PH01	PH	34
ONT.1370	PH01	PH	0
ONT.1371	PH01	PH	69
ONT.13718	PH01	PH	19
ONT.13719	PH01	PH	983
ONT.13721	PH01	PH	2
ONT.13724	PH01	PH	183
ONT.13726	PH01	PH	14
ONT.13736	PH01	PH	5
ONT.13741	PH01	PH	24
ONT.13743	PH01	PH	2
ONT.13744	PH01	PH	178
ONT.13747	PH01	PH	327
ONT.13749	PH01	PH	80
ONT.13751	PH01	PH	34
ONT.13759	PH01	PH	1
ONT.1376	PH01	PH	2
ONT.13763	PH01	PH	416
ONT.13764	PH01	PH	16
ONT.13765	PH01	PH	11
ONT.13770	PH01	PH	75
ONT.13772	PH01	PH	82
ONT.13775	PH01	PH	17
ONT.13776	PH01	PH	166
ONT.13778	PH01	PH	3
ONT.13783	PH01	PH	0
ONT.1379	PH01	PH	37
ONT.13791	PH01	PH	70
ONT.13795	PH01	PH	2
ONT.13798	PH01	PH	70
ONT.13799	PH01	PH	102
ONT.138	PH01	PH	2
ONT.1380	PH01	PH	46
ONT.13801	PH01	PH	10
ONT.13803	PH01	PH	20
ONT.13808	PH01	PH	19
ONT.13809	PH01	PH	34
ONT.13814	PH01	PH	0
ONT.13815	PH01	PH	2
ONT.13816	PH01	PH	0
ONT.13817	PH01	PH	27
ONT.13819	PH01	PH	9
ONT.1382	PH01	PH	1
ONT.13823	PH01	PH	14
ONT.13824	PH01	PH	10
ONT.13826	PH01	PH	15
ONT.13829	PH01	PH	0
ONT.13830	PH01	PH	328
ONT.13833	PH01	PH	27
ONT.13834	PH01	PH	18
ONT.13835	PH01	PH	7
ONT.13838	PH01	PH	0
ONT.13839	PH01	PH	53
ONT.1384	PH01	PH	0
ONT.13843	PH01	PH	0
ONT.13845	PH01	PH	63
ONT.13847	PH01	PH	41
ONT.13853	PH01	PH	4
ONT.1386	PH01	PH	1
ONT.13861	PH01	PH	26
ONT.13867	PH01	PH	6
ONT.13869	PH01	PH	28
ONT.13870	PH01	PH	3
ONT.13871	PH01	PH	2
ONT.13872	PH01	PH	327
ONT.13873	PH01	PH	98
ONT.13874	PH01	PH	6
ONT.13879	PH01	PH	12
ONT.1388	PH01	PH	22
ONT.13880	PH01	PH	58
ONT.13881	PH01	PH	35
ONT.13883	PH01	PH	3
ONT.13886	PH01	PH	10
ONT.13889	PH01	PH	117
ONT.1389	PH01	PH	9
ONT.13891	PH01	PH	57
ONT.13892	PH01	PH	101
ONT.13894	PH01	PH	6
ONT.1390	PH01	PH	0
ONT.13906	PH01	PH	43
ONT.13907	PH01	PH	0
ONT.13908	PH01	PH	56
ONT.13909	PH01	PH	9
ONT.13910	PH01	PH	672
ONT.13914	PH01	PH	7
ONT.13915	PH01	PH	1
ONT.13917	PH01	PH	29
ONT.13920	PH01	PH	1
ONT.13925	PH01	PH	5
ONT.13927	PH01	PH	2
ONT.13935	PH01	PH	5
ONT.13938	PH01	PH	9
ONT.13943	PH01	PH	15
ONT.13944	PH01	PH	52
ONT.13948	PH01	PH	74
ONT.1395	PH01	PH	12
ONT.13951	PH01	PH	17
ONT.13954	PH01	PH	19
ONT.1396	PH01	PH	18
ONT.13960	PH01	PH	22
ONT.13963	PH01	PH	35
ONT.13976	PH01	PH	6
ONT.1398	PH01	PH	2
ONT.1399	PH01	PH	19
ONT.13992	PH01	PH	314
ONT.13993	PH01	PH	47
ONT.13994	PH01	PH	14
ONT.13995	PH01	PH	26
ONT.1400	PH01	PH	11
ONT.14001	PH01	PH	4
ONT.14003	PH01	PH	1
ONT.14010	PH01	PH	82
ONT.14011	PH01	PH	7
ONT.14018	PH01	PH	44
ONT.14023	PH01	PH	101
ONT.14030	PH01	PH	81
ONT.14036	PH01	PH	259
ONT.14039	PH01	PH	47
ONT.1404	PH01	PH	23
ONT.1405	PH01	PH	57
ONT.14052	PH01	PH	9
ONT.14056	PH01	PH	4
ONT.1406	PH01	PH	41
ONT.14061	PH01	PH	2
ONT.14062	PH01	PH	25
ONT.1407	PH01	PH	16
ONT.14071	PH01	PH	3
ONT.14072	PH01	PH	3
ONT.14074	PH01	PH	11
ONT.14075	PH01	PH	11
ONT.14081	PH01	PH	19
ONT.14088	PH01	PH	45
ONT.14101	PH01	PH	48
ONT.14103	PH01	PH	15
ONT.14104	PH01	PH	27
ONT.14111	PH01	PH	27
ONT.14112	PH01	PH	20
ONT.14114	PH01	PH	17
ONT.14116	PH01	PH	30
ONT.14119	PH01	PH	27
ONT.14120	PH01	PH	25
ONT.14124	PH01	PH	76
ONT.14126	PH01	PH	0
ONT.14127	PH01	PH	61
ONT.1413	PH01	PH	22
ONT.14131	PH01	PH	4
ONT.14141	PH01	PH	33
ONT.14147	PH01	PH	34
ONT.14148	PH01	PH	100
ONT.14149	PH01	PH	0
ONT.14151	PH01	PH	33
ONT.14163	PH01	PH	25
ONT.14165	PH01	PH	30
ONT.14171	PH01	PH	4
ONT.14176	PH01	PH	72
ONT.14178	PH01	PH	332
ONT.14180	PH01	PH	159
ONT.14182	PH01	PH	6
ONT.14187	PH01	PH	23
ONT.14189	PH01	PH	11
ONT.14192	PH01	PH	34
ONT.14193	PH01	PH	0
ONT.14196	PH01	PH	14
ONT.14197	PH01	PH	2
ONT.14209	PH01	PH	14
ONT.1421	PH01	PH	16
ONT.14210	PH01	PH	2
ONT.14211	PH01	PH	0
ONT.14212	PH01	PH	22
ONT.14215	PH01	PH	30
ONT.14216	PH01	PH	35
ONT.14218	PH01	PH	4
ONT.14219	PH01	PH	7
ONT.14222	PH01	PH	42
ONT.14223	PH01	PH	4
ONT.14225	PH01	PH	12
ONT.14231	PH01	PH	7
ONT.14234	PH01	PH	1
ONT.14235	PH01	PH	0
ONT.14241	PH01	PH	38
ONT.14242	PH01	PH	13
ONT.14243	PH01	PH	19
ONT.14244	PH01	PH	113
ONT.14250	PH01	PH	24
ONT.14254	PH01	PH	3
ONT.14256	PH01	PH	82
ONT.14258	PH01	PH	2
ONT.14259	PH01	PH	0
ONT.1426	PH01	PH	5
ONT.14261	PH01	PH	40
ONT.14262	PH01	PH	10
ONT.14269	PH01	PH	36
ONT.14270	PH01	PH	20
ONT.14277	PH01	PH	0
ONT.14278	PH01	PH	0
ONT.14289	PH01	PH	31
ONT.14292	PH01	PH	6
ONT.14301	PH01	PH	29
ONT.14312	PH01	PH	12
ONT.14314	PH01	PH	8
ONT.14324	PH01	PH	9
ONT.14325	PH01	PH	3
ONT.14352	PH01	PH	6
ONT.14357	PH01	PH	11
ONT.14361	PH01	PH	11
ONT.14365	PH01	PH	13
ONT.14369	PH01	PH	8
ONT.14371	PH01	PH	7
ONT.14383	PH01	PH	1
ONT.14385	PH01	PH	146
ONT.14386	PH01	PH	219
ONT.14388	PH01	PH	4
ONT.14390	PH01	PH	14
ONT.14391	PH01	PH	10
ONT.14392	PH01	PH	17
ONT.14394	PH01	PH	4
ONT.14395	PH01	PH	23
ONT.14396	PH01	PH	56
ONT.14399	PH01	PH	7
ONT.144	PH01	PH	40
ONT.14401	PH01	PH	6
ONT.14406	PH01	PH	19
ONT.1441	PH01	PH	4
ONT.14410	PH01	PH	14
ONT.14415	PH01	PH	205
ONT.14417	PH01	PH	14
ONT.14418	PH01	PH	9
ONT.14429	PH01	PH	10
ONT.14440	PH01	PH	7
ONT.14441	PH01	PH	0
ONT.14442	PH01	PH	32
ONT.14449	PH01	PH	19
ONT.14450	PH01	PH	9
ONT.14454	PH01	PH	6
ONT.14457	PH01	PH	46
ONT.14458	PH01	PH	7
ONT.14460	PH01	PH	44
ONT.14463	PH01	PH	1
ONT.1447	PH01	PH	18
ONT.14472	PH01	PH	2
ONT.14473	PH01	PH	0
ONT.14475	PH01	PH	115
ONT.14483	PH01	PH	3
ONT.14491	PH01	PH	137
ONT.14493	PH01	PH	21
ONT.14495	PH01	PH	20
ONT.14499	PH01	PH	35
ONT.145	PH01	PH	22
ONT.14505	PH01	PH	44
ONT.14508	PH01	PH	49
ONT.1451	PH01	PH	19
ONT.14514	PH01	PH	127
ONT.14518	PH01	PH	22
ONT.14519	PH01	PH	16
ONT.14520	PH01	PH	11
ONT.14528	PH01	PH	24
ONT.1453	PH01	PH	30
ONT.14530	PH01	PH	31
ONT.14538	PH01	PH	4
ONT.1454	PH01	PH	65
ONT.14542	PH01	PH	23
ONT.14545	PH01	PH	31
ONT.14546	PH01	PH	11
ONT.14547	PH01	PH	58
ONT.14553	PH01	PH	53
ONT.14556	PH01	PH	21
ONT.14559	PH01	PH	26
ONT.1456	PH01	PH	0
ONT.14560	PH01	PH	5
ONT.14561	PH01	PH	45
ONT.14563	PH01	PH	22
ONT.14568	PH01	PH	49
ONT.14569	PH01	PH	11
ONT.14570	PH01	PH	15
ONT.14574	PH01	PH	59
ONT.14579	PH01	PH	383
ONT.14580	PH01	PH	13
ONT.14590	PH01	PH	350
ONT.14594	PH01	PH	1
ONT.14597	PH01	PH	49
ONT.14601	PH01	PH	6
ONT.14604	PH01	PH	97
ONT.14608	PH01	PH	6
ONT.14612	PH01	PH	1
ONT.14616	PH01	PH	0
ONT.14618	PH01	PH	11
ONT.14620	PH01	PH	11
ONT.14627	PH01	PH	45
ONT.14634	PH01	PH	0
ONT.14635	PH01	PH	19
ONT.14636	PH01	PH	47
ONT.14637	PH01	PH	1
ONT.14646	PH01	PH	0
ONT.1465	PH01	PH	0
ONT.14652	PH01	PH	107
ONT.14656	PH01	PH	4
ONT.14657	PH01	PH	0
ONT.14658	PH01	PH	0
ONT.14659	PH01	PH	12
ONT.1466	PH01	PH	24
ONT.14660	PH01	PH	24
ONT.14665	PH01	PH	2
ONT.14667	PH01	PH	7
ONT.14668	PH01	PH	2
ONT.14675	PH01	PH	242
ONT.14676	PH01	PH	2
ONT.1468	PH01	PH	43
ONT.14683	PH01	PH	1
ONT.14687	PH01	PH	32
ONT.14688	PH01	PH	14
ONT.1469	PH01	PH	4
ONT.14690	PH01	PH	18
ONT.14697	PH01	PH	73
ONT.14703	PH01	PH	42
ONT.14705	PH01	PH	9
ONT.14708	PH01	PH	4
ONT.14709	PH01	PH	19
ONT.14712	PH01	PH	62
ONT.14713	PH01	PH	13
ONT.14714	PH01	PH	8
ONT.1472	PH01	PH	178
ONT.14722	PH01	PH	23
ONT.14724	PH01	PH	18
ONT.14730	PH01	PH	36
ONT.14732	PH01	PH	35
ONT.14734	PH01	PH	36
ONT.14736	PH01	PH	33
ONT.14738	PH01	PH	1
ONT.14739	PH01	PH	310
ONT.1474	PH01	PH	2
ONT.14742	PH01	PH	29
ONT.14748	PH01	PH	40
ONT.14753	PH01	PH	672
ONT.1476	PH01	PH	103
ONT.14765	PH01	PH	35
ONT.14770	PH01	PH	13
ONT.14772	PH01	PH	46
ONT.14774	PH01	PH	13
ONT.14779	PH01	PH	34
ONT.14780	PH01	PH	384
ONT.14782	PH01	PH	27
ONT.14783	PH01	PH	0
ONT.14784	PH01	PH	41
ONT.14789	PH01	PH	23
ONT.1479	PH01	PH	1
ONT.14791	PH01	PH	0
ONT.14792	PH01	PH	13
ONT.14795	PH01	PH	0
ONT.14796	PH01	PH	19
ONT.14802	PH01	PH	25
ONT.14807	PH01	PH	12
ONT.1481	PH01	PH	15
ONT.14812	PH01	PH	10
ONT.14816	PH01	PH	27
ONT.14822	PH01	PH	49
ONT.14825	PH01	PH	16
ONT.14838	PH01	PH	13
ONT.1484	PH01	PH	0
ONT.14840	PH01	PH	0
ONT.14841	PH01	PH	17
ONT.14842	PH01	PH	129
ONT.14855	PH01	PH	57
ONT.14857	PH01	PH	73
ONT.14858	PH01	PH	11
ONT.1486	PH01	PH	1
ONT.14861	PH01	PH	25
ONT.14864	PH01	PH	31
ONT.14867	PH01	PH	74
ONT.14872	PH01	PH	29
ONT.14875	PH01	PH	3
ONT.14877	PH01	PH	107
ONT.14879	PH01	PH	91
ONT.14880	PH01	PH	2
ONT.14891	PH01	PH	26
ONT.14892	PH01	PH	315
ONT.14893	PH01	PH	16
ONT.14900	PH01	PH	7
ONT.14902	PH01	PH	35
ONT.14905	PH01	PH	21
ONT.14907	PH01	PH	2
ONT.14908	PH01	PH	13
ONT.14909	PH01	PH	128
ONT.1491	PH01	PH	17
ONT.14912	PH01	PH	18
ONT.1492	PH01	PH	82
ONT.14920	PH01	PH	55
ONT.14929	PH01	PH	23
ONT.14930	PH01	PH	3
ONT.14937	PH01	PH	10
ONT.14946	PH01	PH	38
ONT.14950	PH01	PH	53
ONT.14955	PH01	PH	7
ONT.14958	PH01	PH	9
ONT.14961	PH01	PH	12
ONT.14962	PH01	PH	4
ONT.14964	PH01	PH	289
ONT.14969	PH01	PH	6
ONT.1497	PH01	PH	4
ONT.14975	PH01	PH	36
ONT.14980	PH01	PH	0
ONT.14982	PH01	PH	9
ONT.14983	PH01	PH	36
ONT.14989	PH01	PH	4
ONT.14999	PH01	PH	5
ONT.15	PH01	PH	12
ONT.1500	PH01	PH	4
ONT.15002	PH01	PH	1
ONT.15004	PH01	PH	11
ONT.15005	PH01	PH	5
ONT.15009	PH01	PH	23
ONT.15014	PH01	PH	22
ONT.15015	PH01	PH	5
ONT.15019	PH01	PH	39
ONT.15020	PH01	PH	17
ONT.15021	PH01	PH	95
ONT.15022	PH01	PH	6
ONT.15025	PH01	PH	25
ONT.15029	PH01	PH	13
ONT.1503	PH01	PH	1
ONT.15033	PH01	PH	31
ONT.15039	PH01	PH	21
ONT.15045	PH01	PH	10
ONT.15049	PH01	PH	51
ONT.15057	PH01	PH	0
ONT.15062	PH01	PH	27
ONT.15065	PH01	PH	1
ONT.1507	PH01	PH	91
ONT.15071	PH01	PH	36
ONT.15078	PH01	PH	10
ONT.15080	PH01	PH	0
ONT.15083	PH01	PH	8
ONT.15084	PH01	PH	14
ONT.15085	PH01	PH	5
ONT.15086	PH01	PH	15
ONT.15087	PH01	PH	42
ONT.15088	PH01	PH	162
ONT.15089	PH01	PH	10
ONT.15090	PH01	PH	122
ONT.15091	PH01	PH	1
ONT.15092	PH01	PH	29
ONT.15099	PH01	PH	12
ONT.15101	PH01	PH	9
ONT.15106	PH01	PH	10
ONT.15108	PH01	PH	17
ONT.15109	PH01	PH	1
ONT.1511	PH01	PH	54
ONT.15110	PH01	PH	1
ONT.15111	PH01	PH	1
ONT.15117	PH01	PH	16
ONT.15118	PH01	PH	5
ONT.15124	PH01	PH	4
ONT.15127	PH01	PH	9
ONT.1513	PH01	PH	92
ONT.15131	PH01	PH	0
ONT.15137	PH01	PH	60
ONT.15142	PH01	PH	26
ONT.15143	PH01	PH	15
ONT.15150	PH01	PH	1
ONT.15154	PH01	PH	3
ONT.15158	PH01	PH	42
ONT.15159	PH01	PH	10
ONT.1516	PH01	PH	68
ONT.15160	PH01	PH	1
ONT.15162	PH01	PH	38
ONT.15168	PH01	PH	15
ONT.15173	PH01	PH	93
ONT.15177	PH01	PH	5
ONT.1518	PH01	PH	6
ONT.15181	PH01	PH	50
ONT.15190	PH01	PH	23
ONT.15197	PH01	PH	22
ONT.15199	PH01	PH	85
ONT.152	PH01	PH	19
ONT.15203	PH01	PH	30
ONT.15208	PH01	PH	3
ONT.15214	PH01	PH	19
ONT.15215	PH01	PH	2
ONT.1522	PH01	PH	3
ONT.15221	PH01	PH	15
ONT.15225	PH01	PH	42
ONT.15230	PH01	PH	14
ONT.15233	PH01	PH	12
ONT.15235	PH01	PH	0
ONT.15237	PH01	PH	61
ONT.15239	PH01	PH	282
ONT.15240	PH01	PH	77
ONT.15241	PH01	PH	28
ONT.15243	PH01	PH	16
ONT.15246	PH01	PH	44
ONT.15247	PH01	PH	22
ONT.15248	PH01	PH	6
ONT.15251	PH01	PH	27
ONT.15253	PH01	PH	43
ONT.15255	PH01	PH	7
ONT.15260	PH01	PH	46
ONT.15261	PH01	PH	33
ONT.15264	PH01	PH	2
ONT.1527	PH01	PH	22
ONT.15270	PH01	PH	12
ONT.15275	PH01	PH	56
ONT.15277	PH01	PH	80
ONT.15278	PH01	PH	29
ONT.1528	PH01	PH	45
ONT.15281	PH01	PH	29
ONT.15282	PH01	PH	16
ONT.15284	PH01	PH	26
ONT.15285	PH01	PH	0
ONT.15288	PH01	PH	23
ONT.15289	PH01	PH	104
ONT.15291	PH01	PH	92
ONT.15292	PH01	PH	40
ONT.15296	PH01	PH	44
ONT.15299	PH01	PH	46
ONT.1530	PH01	PH	4
ONT.15300	PH01	PH	89
ONT.15302	PH01	PH	86
ONT.15303	PH01	PH	14
ONT.15304	PH01	PH	4
ONT.15308	PH01	PH	2
ONT.15315	PH01	PH	318
ONT.15316	PH01	PH	6
ONT.1532	PH01	PH	60
ONT.15320	PH01	PH	73
ONT.15324	PH01	PH	6
ONT.15326	PH01	PH	1
ONT.15333	PH01	PH	0
ONT.15338	PH01	PH	82
ONT.15339	PH01	PH	23
ONT.1534	PH01	PH	23
ONT.15342	PH01	PH	5
ONT.15345	PH01	PH	16
ONT.15346	PH01	PH	43
ONT.15351	PH01	PH	39
ONT.15353	PH01	PH	10
ONT.15356	PH01	PH	20
ONT.15357	PH01	PH	44
ONT.15358	PH01	PH	14
ONT.15361	PH01	PH	3
ONT.15362	PH01	PH	40
ONT.15368	PH01	PH	0
ONT.15372	PH01	PH	54
ONT.15378	PH01	PH	26
ONT.1538	PH01	PH	294
ONT.15381	PH01	PH	205
ONT.15382	PH01	PH	0
ONT.15385	PH01	PH	106
ONT.15387	PH01	PH	42
ONT.15389	PH01	PH	14
ONT.15394	PH01	PH	22
ONT.154	PH01	PH	26
ONT.15400	PH01	PH	543
ONT.15405	PH01	PH	10
ONT.15406	PH01	PH	11
ONT.15410	PH01	PH	1
ONT.15415	PH01	PH	27
ONT.15416	PH01	PH	23
ONT.15420	PH01	PH	11
ONT.15421	PH01	PH	151
ONT.15424	PH01	PH	12
ONT.15427	PH01	PH	38
ONT.15428	PH01	PH	8
ONT.15429	PH01	PH	26
ONT.15430	PH01	PH	13
ONT.15432	PH01	PH	30
ONT.15433	PH01	PH	33
ONT.15436	PH01	PH	15
ONT.15437	PH01	PH	13
ONT.15438	PH01	PH	261
ONT.15447	PH01	PH	358
ONT.15448	PH01	PH	0
ONT.15451	PH01	PH	51
ONT.15454	PH01	PH	163
ONT.15457	PH01	PH	10
ONT.15461	PH01	PH	69
ONT.15468	PH01	PH	27
ONT.15471	PH01	PH	15
ONT.15474	PH01	PH	8
ONT.15479	PH01	PH	2
ONT.15485	PH01	PH	8
ONT.1549	PH01	PH	57
ONT.15496	PH01	PH	11
ONT.15498	PH01	PH	49
ONT.15499	PH01	PH	29
ONT.15502	PH01	PH	46
ONT.1551	PH01	PH	165
ONT.15511	PH01	PH	73
ONT.15513	PH01	PH	2
ONT.15515	PH01	PH	79
ONT.15517	PH01	PH	22
ONT.15520	PH01	PH	20
ONT.15521	PH01	PH	209
ONT.15528	PH01	PH	6
ONT.1553	PH01	PH	3489
ONT.15531	PH01	PH	1
ONT.15532	PH01	PH	12
ONT.15538	PH01	PH	7
ONT.15539	PH01	PH	27
ONT.15540	PH01	PH	8
ONT.15548	PH01	PH	12
ONT.15551	PH01	PH	4
ONT.15555	PH01	PH	15
ONT.15559	PH01	PH	1
ONT.15560	PH01	PH	1
ONT.15562	PH01	PH	10
ONT.15565	PH01	PH	24
ONT.15566	PH01	PH	0
ONT.15570	PH01	PH	53
ONT.15572	PH01	PH	0
ONT.15573	PH01	PH	1552
ONT.15574	PH01	PH	8
ONT.15575	PH01	PH	4
ONT.15580	PH01	PH	27
ONT.15582	PH01	PH	13
ONT.15585	PH01	PH	8
ONT.1559	PH01	PH	0
ONT.15592	PH01	PH	35
ONT.15594	PH01	PH	8
ONT.15596	PH01	PH	36
ONT.15597	PH01	PH	10
ONT.15598	PH01	PH	15
ONT.15600	PH01	PH	69
ONT.15602	PH01	PH	52
ONT.15607	PH01	PH	51
ONT.15608	PH01	PH	2
ONT.15610	PH01	PH	54
ONT.15611	PH01	PH	8
ONT.15613	PH01	PH	62
ONT.15615	PH01	PH	9
ONT.15617	PH01	PH	109
ONT.15629	PH01	PH	79
ONT.15632	PH01	PH	276
ONT.15640	PH01	PH	65
ONT.15642	PH01	PH	23
ONT.15644	PH01	PH	3
ONT.15645	PH01	PH	43
ONT.15647	PH01	PH	9
ONT.15651	PH01	PH	4
ONT.15652	PH01	PH	21
ONT.15653	PH01	PH	7
ONT.15656	PH01	PH	5
ONT.15657	PH01	PH	4
ONT.15659	PH01	PH	5
ONT.15664	PH01	PH	2
ONT.15665	PH01	PH	1
ONT.15668	PH01	PH	20
ONT.1567	PH01	PH	9
ONT.15674	PH01	PH	6
ONT.15677	PH01	PH	73
ONT.15680	PH01	PH	24
ONT.15682	PH01	PH	165
ONT.15683	PH01	PH	0
ONT.15690	PH01	PH	3
ONT.15691	PH01	PH	84
ONT.15696	PH01	PH	47
ONT.15698	PH01	PH	56
ONT.15700	PH01	PH	155
ONT.15701	PH01	PH	5
ONT.15704	PH01	PH	12
ONT.15705	PH01	PH	124
ONT.15707	PH01	PH	4
ONT.15708	PH01	PH	2
ONT.15715	PH01	PH	2
ONT.15717	PH01	PH	53
ONT.15719	PH01	PH	263
ONT.1572	PH01	PH	0
ONT.15722	PH01	PH	0
ONT.15724	PH01	PH	8
ONT.15726	PH01	PH	29
ONT.15727	PH01	PH	6
ONT.15728	PH01	PH	40
ONT.15730	PH01	PH	17
ONT.15732	PH01	PH	15
ONT.15736	PH01	PH	0
ONT.1575	PH01	PH	38
ONT.15754	PH01	PH	43
ONT.15756	PH01	PH	36
ONT.15763	PH01	PH	76
ONT.15769	PH01	PH	48
ONT.15776	PH01	PH	7
ONT.15792	PH01	PH	30
ONT.15798	PH01	PH	24
ONT.15801	PH01	PH	0
ONT.15806	PH01	PH	23
ONT.15810	PH01	PH	5
ONT.15811	PH01	PH	51
ONT.15812	PH01	PH	11
ONT.15813	PH01	PH	15
ONT.15814	PH01	PH	2
ONT.15815	PH01	PH	12
ONT.15816	PH01	PH	16
ONT.15820	PH01	PH	3
ONT.15824	PH01	PH	11
ONT.1583	PH01	PH	4
ONT.15835	PH01	PH	7
ONT.15842	PH01	PH	10
ONT.15846	PH01	PH	68
ONT.15847	PH01	PH	259
ONT.15848	PH01	PH	2
ONT.15853	PH01	PH	51
ONT.15857	PH01	PH	7
ONT.15858	PH01	PH	40
ONT.15861	PH01	PH	24
ONT.15864	PH01	PH	108
ONT.15866	PH01	PH	344
ONT.15867	PH01	PH	118
ONT.15868	PH01	PH	72
ONT.1587	PH01	PH	7
ONT.15870	PH01	PH	139
ONT.15872	PH01	PH	504
ONT.15873	PH01	PH	28
ONT.15875	PH01	PH	13
ONT.15876	PH01	PH	27
ONT.1588	PH01	PH	200
ONT.15889	PH01	PH	10
ONT.15890	PH01	PH	17
ONT.15891	PH01	PH	1
ONT.15905	PH01	PH	21
ONT.15906	PH01	PH	15
ONT.15907	PH01	PH	9
ONT.15909	PH01	PH	411
ONT.15912	PH01	PH	9
ONT.15913	PH01	PH	25
ONT.15920	PH01	PH	66
ONT.15940	PH01	PH	0
ONT.15943	PH01	PH	22
ONT.15946	PH01	PH	29
ONT.15948	PH01	PH	10
ONT.1595	PH01	PH	97
ONT.15972	PH01	PH	94
ONT.15983	PH01	PH	6
ONT.15988	PH01	PH	58
ONT.15989	PH01	PH	5
ONT.1599	PH01	PH	0
ONT.15995	PH01	PH	18
ONT.1600	PH01	PH	31
ONT.16005	PH01	PH	1
ONT.1602	PH01	PH	40
ONT.16022	PH01	PH	9
ONT.16026	PH01	PH	15
ONT.16028	PH01	PH	35
ONT.16031	PH01	PH	8
ONT.16032	PH01	PH	24
ONT.16038	PH01	PH	36
ONT.1604	PH01	PH	57
ONT.16040	PH01	PH	30
ONT.16042	PH01	PH	3
ONT.16045	PH01	PH	13
ONT.16048	PH01	PH	0
ONT.16052	PH01	PH	25
ONT.16057	PH01	PH	2
ONT.16059	PH01	PH	19
ONT.16060	PH01	PH	29
ONT.16064	PH01	PH	59
ONT.16065	PH01	PH	16
ONT.16066	PH01	PH	29
ONT.16069	PH01	PH	6
ONT.16071	PH01	PH	231
ONT.16073	PH01	PH	1
ONT.16074	PH01	PH	3
ONT.16076	PH01	PH	27
ONT.16077	PH01	PH	7
ONT.16078	PH01	PH	18
ONT.1608	PH01	PH	7
ONT.16080	PH01	PH	149
ONT.16084	PH01	PH	42
ONT.16089	PH01	PH	38
ONT.16093	PH01	PH	12
ONT.16094	PH01	PH	340
ONT.16095	PH01	PH	0
ONT.16097	PH01	PH	27
ONT.16098	PH01	PH	18
ONT.16099	PH01	PH	17
ONT.1610	PH01	PH	33
ONT.16100	PH01	PH	43
ONT.16101	PH01	PH	17
ONT.16102	PH01	PH	60
ONT.16106	PH01	PH	17
ONT.16112	PH01	PH	7
ONT.16115	PH01	PH	19
ONT.16120	PH01	PH	0
ONT.16122	PH01	PH	0
ONT.16125	PH01	PH	16
ONT.16128	PH01	PH	22
ONT.1613	PH01	PH	37
ONT.16131	PH01	PH	19
ONT.16137	PH01	PH	10
ONT.16140	PH01	PH	43
ONT.16141	PH01	PH	12
ONT.16143	PH01	PH	36
ONT.1615	PH01	PH	69
ONT.16152	PH01	PH	7
ONT.16154	PH01	PH	4
ONT.16155	PH01	PH	532
ONT.16157	PH01	PH	25
ONT.16159	PH01	PH	0
ONT.16168	PH01	PH	38
ONT.16169	PH01	PH	912
ONT.1617	PH01	PH	219
ONT.16173	PH01	PH	195
ONT.16174	PH01	PH	0
ONT.16175	PH01	PH	0
ONT.16176	PH01	PH	64
ONT.16178	PH01	PH	22
ONT.16179	PH01	PH	26
ONT.16182	PH01	PH	7
ONT.16183	PH01	PH	110
ONT.16191	PH01	PH	57
ONT.16192	PH01	PH	27
ONT.16194	PH01	PH	0
ONT.16195	PH01	PH	0
ONT.1620	PH01	PH	4
ONT.16201	PH01	PH	4
ONT.16204	PH01	PH	0
ONT.16206	PH01	PH	3
ONT.16211	PH01	PH	6
ONT.16215	PH01	PH	10
ONT.16222	PH01	PH	18
ONT.16226	PH01	PH	132
ONT.16229	PH01	PH	103
ONT.16235	PH01	PH	7
ONT.16242	PH01	PH	30
ONT.16244	PH01	PH	11
ONT.16247	PH01	PH	4
ONT.16254	PH01	PH	1
ONT.16257	PH01	PH	177
ONT.16258	PH01	PH	20
ONT.16259	PH01	PH	23
ONT.16262	PH01	PH	1
ONT.16264	PH01	PH	0
ONT.16271	PH01	PH	73
ONT.1628	PH01	PH	47
ONT.16280	PH01	PH	17
ONT.16282	PH01	PH	28
ONT.16286	PH01	PH	0
ONT.1629	PH01	PH	32
ONT.16292	PH01	PH	18
ONT.16299	PH01	PH	2
ONT.16300	PH01	PH	4
ONT.16301	PH01	PH	7
ONT.16302	PH01	PH	0
ONT.16310	PH01	PH	8
ONT.16311	PH01	PH	183
ONT.16312	PH01	PH	23
ONT.16318	PH01	PH	8
ONT.16321	PH01	PH	84
ONT.16328	PH01	PH	2
ONT.16330	PH01	PH	146
ONT.16331	PH01	PH	14
ONT.16332	PH01	PH	4
[truncated: 495,785 more rows]
