# Supplementary material for: Comparative full-length transcriptome analysis by Oxford Nanopore Technologies reveals genes involved in anthocyanin accumulation in storage roots of sweet potatoes (Ipomoea batatas L.)
Source: PeerJ. 2022 Jul 12;10:e13688. doi: 10.7717/peerj.13688 (PMC9285475; doi:10.7717/peerj.13688)
Supplement: Supplemental Information 4 [file peerj-10-13688-s011.zip › Power analysis/PL_vs_WL_power.txt]

replicate_number	Power
2	0.554073230519669
3	0.728076926569426
4	0.842339371260078
5	0.912128866339412
6	0.952568154359919
7	0.975069191866263
8	0.987188630961546
9	0.993543514262323
10	0.9968010800785
11	0.998438739028316
12	0.999248175458163
13	0.999642305683555
14	0.99983167227659
15	0.999921572603829
16	0.999963791528427
17	0.999983423352949
18	0.999992469883289
19	0.999996604006597
20	0.999998478730689
