# Supplementary material for: Comparative full-length transcriptome analysis by Oxford Nanopore Technologies reveals genes involved in anthocyanin accumulation in storage roots of sweet potatoes (Ipomoea batatas L.)
Source: PeerJ. 2022 Jul 12;10:e13688. doi: 10.7717/peerj.13688 (PMC9285475; doi:10.7717/peerj.13688)
Supplement: Supplemental Information 4 [file peerj-10-13688-s011.zip › Power analysis/PH_vs_WH_power.txt]

PH_vs_WH_power_results
0.676195916
0.841419117
0.927615965
0.968679417
0.987009376
0.994795314
0.997974347
0.999230895
0.999714182
0.999895765
0.999962616
0.999986791
0.999995395
0.999998414
0.99999946
0.999999818
0.999999939
0.99999998
0.999999993
