# Supplementary material for: Comparative full-length transcriptome analysis by Oxford Nanopore Technologies reveals genes involved in anthocyanin accumulation in storage roots of sweet potatoes (Ipomoea batatas L.)
Source: PeerJ. 2022 Jul 12;10:e13688. doi: 10.7717/peerj.13688 (PMC9285475; doi:10.7717/peerj.13688)
Supplement: Supplemental Information 4 [file peerj-10-13688-s011.zip › Power analysis/PCC_stats.txt]

sample1_group	sample2_group	min_PCC	mean_PCC	max_PCC
PH	PH	0.946142708762435	0.969892897297367	0.991933360599278
PH	PL	0.918226414502915	0.958536700934554	0.990282994266153
PH	WH	0.597911866198451	0.876254324574315	0.996112542928546
PH	WL	0.894117654792162	0.951914157811177	0.987952132588388
PL	PH	0.918226414502915	0.958536700934554	0.990282994266153
PL	PL	0.98380191931795	0.988189026656537	0.992774921484717
PL	WH	0.519101408877322	0.830462668012471	0.990539097608113
PL	WL	0.975673717642633	0.988640289678728	0.996768183446274
WH	PH	0.597911866198451	0.876254324574315	0.996112542928546
WH	PL	0.519101408877322	0.830462668012471	0.990539097608113
WH	WH	0.565006530957402	0.736460816957064	0.97929078578017
WH	WL	0.49541963849663	0.823261742033134	0.993301492127292
WL	PH	0.894117654792162	0.951914157811177	0.987952132588388
WL	PL	0.975673717642633	0.988640289678728	0.996768183446274
WL	WH	0.49541963849663	0.823261742033134	0.993301492127292
WL	WL	0.987809673770935	0.992524393207406	0.996341425799108
