# Supplementary material for: Comparative full-length transcriptome analysis by Oxford Nanopore Technologies reveals genes involved in anthocyanin accumulation in storage roots of sweet potatoes (Ipomoea batatas L.)
Source: PeerJ. 2022 Jul 12;10:e13688. doi: 10.7717/peerj.13688 (PMC9285475; doi:10.7717/peerj.13688)
Supplement: Supplemental Information 4 [file peerj-10-13688-s011.zip › Power analysis/all_sample_PCC.txt]

sample2	sample2_group	sample1	sample1_group	PCC
PH01	PH	PH02	PH	0.946142708762435
PH01	PH	WL01	WL	0.919566764555138
PH01	PH	PL01	PL	0.929284686725499
PH01	PH	PH03	PH	0.971602622530389
PH01	PH	WL02	WL	0.920780337330993
PH01	PH	WH02	WH	0.928179104845507
PH01	PH	PL02	PL	0.918226414502915
PH01	PH	WL03	WL	0.894117654792162
PH01	PH	WH03	WH	0.739274173103733
PH01	PH	WH01	WH	0.97982016685986
PH01	PH	PL03	PL	0.926016080050709
PH02	PH	PL02	PL	0.978648653947014
PH02	PH	PL01	PL	0.990282994266153
PH02	PH	PH01	PH	0.946142708762435
PH02	PH	WH03	WH	0.597911866198451
PH02	PH	WL03	WL	0.983660279628112
PH02	PH	WL02	WL	0.987952132588388
PH02	PH	PH03	PH	0.991933360599278
PH02	PH	WH01	WH	0.985761421529545
PH02	PH	WH02	WH	0.996112542928546
PH02	PH	WL01	WL	0.97449517465806
PH02	PH	PL03	PL	0.977769868706565
PH03	PH	PL01	PL	0.975246284384408
PH03	PH	PH01	PH	0.971602622530389
PH03	PH	WH01	WH	0.991914591088504
PH03	PH	WH03	WH	0.685704612427731
PH03	PH	PL03	PL	0.970088609117213
PH03	PH	WL02	WL	0.969784657136236
PH03	PH	PL02	PL	0.961266716710511
PH03	PH	WH02	WH	0.981610442186961
PH03	PH	PH02	PH	0.991933360599278
PH03	PH	WL01	WL	0.957975477489447
PH03	PH	WL03	WL	0.958894942122061
PL01	PL	WH02	WH	0.990539097608113
PL01	PL	PL02	PL	0.992774921484717
PL01	PL	WL03	WL	0.990211357511108
PL01	PL	WH03	WH	0.539299419671229
PL01	PL	PL03	PL	0.98380191931795
PL01	PL	WL02	WL	0.994396766879091
PL01	PL	PH01	PH	0.929284686725499
PL01	PL	PH02	PH	0.990282994266153
PL01	PL	WL01	WL	0.989891417521088
PL01	PL	PH03	PH	0.975246284384408
PL01	PL	WH01	WH	0.974163103695779
PL02	PL	PH02	PH	0.978648653947014
PL02	PL	PL01	PL	0.992774921484717
PL02	PL	WH02	WH	0.982942694025099
PL02	PL	WH01	WH	0.963864313680663
PL02	PL	WH03	WH	0.519101408877322
PL02	PL	PH03	PH	0.961266716710511
PL02	PL	WL03	WL	0.990293804020803
PL02	PL	WL01	WL	0.996768183446274
PL02	PL	WL02	WL	0.995618061358602
PL02	PL	PH01	PH	0.918226414502915
PL02	PL	PL03	PL	0.987990239166944
PL03	PL	PH02	PH	0.977769868706565
PL03	PL	WL02	WL	0.983000908186052
PL03	PL	PL02	PL	0.987990239166944
PL03	PL	PH01	PH	0.926016080050709
PL03	PL	WL01	WL	0.9819083905429
PL03	PL	WH01	WH	0.964636808657927
PL03	PL	WH02	WH	0.975038259271219
PL03	PL	WL03	WL	0.975673717642633
PL03	PL	PH03	PH	0.970088609117213
PL03	PL	PL01	PL	0.98380191931795
PL03	PL	WH03	WH	0.564578906624885
WH01	WH	PL01	PL	0.974163103695779
WH01	WH	WH03	WH	0.665085134133619
WH01	WH	WL01	WL	0.966179847285322
WH01	WH	PH01	PH	0.97982016685986
WH01	WH	PL02	PL	0.963864313680663
WH01	WH	PL03	PL	0.964636808657927
WH01	WH	PH03	PH	0.991914591088504
WH01	WH	WL03	WL	0.957117728965496
WH01	WH	WH02	WH	0.97929078578017
WH01	WH	PH02	PH	0.985761421529545
WH01	WH	WL02	WL	0.971129979714959
WH02	WH	WH01	WH	0.97929078578017
WH02	WH	WL03	WL	0.992630552935341
WH02	WH	PH02	PH	0.996112542928546
WH02	WH	PH03	PH	0.981610442186961
WH02	WH	PH01	PH	0.928179104845507
WH02	WH	WL01	WL	0.980713133315092
WH02	WH	PL01	PL	0.990539097608113
WH02	WH	PL03	PL	0.975038259271219
WH02	WH	PL02	PL	0.982942694025099
WH02	WH	WH03	WH	0.565006530957402
WH02	WH	WL02	WL	0.993301492127292
WH03	WH	PL03	PL	0.564578906624885
WH03	WH	WL01	WL	0.522765047499531
WH03	WH	PH03	PH	0.685704612427731
WH03	WH	WL02	WL	0.53009825795854
WH03	WH	WL03	WL	0.49541963849663
WH03	WH	PH02	PH	0.597911866198451
WH03	WH	WH01	WH	0.665085134133619
WH03	WH	PL01	PL	0.539299419671229
WH03	WH	PH01	PH	0.739274173103733
WH03	WH	WH02	WH	0.565006530957402
WH03	WH	PL02	PL	0.519101408877322
WL01	WL	PH01	PH	0.919566764555138
WL01	WL	PH03	PH	0.957975477489447
WL01	WL	WL02	WL	0.993422080052174
WL01	WL	PL02	PL	0.996768183446274
WL01	WL	WH02	WH	0.980713133315092
WL01	WL	PH02	PH	0.97449517465806
WL01	WL	WH01	WH	0.966179847285322
WL01	WL	PL01	PL	0.989891417521088
WL01	WL	PL03	PL	0.9819083905429
WL01	WL	WL03	WL	0.987809673770935
WL01	WL	WH03	WH	0.522765047499531
WL02	WL	WH01	WH	0.971129979714959
WL02	WL	PH03	PH	0.969784657136236
WL02	WL	PL02	PL	0.995618061358602
WL02	WL	PL03	PL	0.983000908186052
WL02	WL	WL01	WL	0.993422080052174
WL02	WL	PH02	PH	0.987952132588388
WL02	WL	PH01	PH	0.920780337330993
WL02	WL	PL01	PL	0.994396766879091
WL02	WL	WL03	WL	0.996341425799108
WL02	WL	WH03	WH	0.53009825795854
WL02	WL	WH02	WH	0.993301492127292
WL03	WL	WH01	WH	0.957117728965496
WL03	WL	PL03	PL	0.975673717642633
WL03	WL	PL01	PL	0.990211357511108
WL03	WL	PH01	PH	0.894117654792162
WL03	WL	WH02	WH	0.992630552935341
WL03	WL	PL02	PL	0.990293804020803
WL03	WL	PH02	PH	0.983660279628112
WL03	WL	WL01	WL	0.987809673770935
WL03	WL	WH03	WH	0.49541963849663
WL03	WL	PH03	PH	0.958894942122061
WL03	WL	WL02	WL	0.996341425799108
